# Supplementary material for: Brain-age models with lower age prediction accuracy have higher sensitivity for disease detection
Source: PLoS Biol. 2025 Oct 28;23(10):e3003451. doi: 10.1371/journal.pbio.3003451 (PMC12633945; doi:10.1371/journal.pbio.3003451)
Supplement: S1 Data — (CSV) [file pbio.3003451.s002.csv]

icd_code	model	effect	accuracy	seed
F10	ridge	0.4482865118730701	2.8966656767589996	1
F10	cnn	0.35214456620663775	2.617141633712478	1
F10	cnn	0.34777490866314664	2.745057113799634	2
F10	cnn	0.34405661286621425	2.7099592393890686	3
F10	cnn	0.3699299283629833	2.613100261117584	4
F10	cnn	0.3818155142016321	2.6596588383775783	5
F10	swin	0.3572179108557901	2.6675701954098905	1
F10	swin	0.3794919130089734	2.6820541201995267	2
F10	swin	0.30426065515005685	2.6561979430432983	3
F10	swin	0.31706210278177055	2.657357583344253	4
F10	swin	0.3465446318627501	2.7012703619755514	5
F31	swin	0.274178298103031	2.7012703619755514	5
F31	swin	0.2616921800201818	2.657357583344253	4
F31	swin	0.1432271676299716	2.6561979430432983	3
F31	swin	0.23167281856848393	2.6820541201995267	2
F31	swin	0.20794550248459065	2.6675701954098905	1
F31	cnn	0.2516283855105928	2.745057113799634	2
F31	cnn	0.228474225646257	2.613100261117584	4
F31	cnn	0.10998990335701019	2.7099592393890686	3
F31	cnn	0.18836441326654876	2.617141633712478	1
F31	ridge	0.29955841146453904	2.8966656767589996	1
F31	cnn	0.2707227885996207	2.6596588383775783	5
F32	swin	0.12049140860747916	2.6820541201995267	2
F32	swin	0.10853954700858522	2.7012703619755514	5
F32	swin	0.08389046241837991	2.657357583344253	4
F32	swin	0.09001180919649976	2.6561979430432983	3
F32	swin	0.11842389950518609	2.6675701954098905	1
F32	cnn	0.10519423243514954	2.745057113799634	2
F32	cnn	0.07657722357804922	2.613100261117584	4
F32	cnn	0.06794577936299824	2.7099592393890686	3
F32	cnn	0.0637013944809706	2.617141633712478	1
F32	ridge	0.088562761758431	2.8966656767589996	1
F32	cnn	0.11991912170596597	2.6596588383775783	5
G20	swin	0.48334596500620486	2.7012703619755514	5
G20	swin	0.5138769669583565	2.657357583344253	4
G20	swin	0.444773292356604	2.6561979430432983	3
G20	swin	0.5550485875185467	2.6820541201995267	2
G20	swin	0.5283933019286667	2.6675701954098905	1
G20	cnn	0.5322478589145155	2.6596588383775783	5
G20	cnn	0.45180218951849793	2.7099592393890686	3
G20	cnn	0.4558582556943375	2.745057113799634	2
G20	cnn	0.4116920291755679	2.617141633712478	1
G20	ridge	0.6371243364150143	2.8966656767589996	1
G20	cnn	0.3515213485992669	2.613100261117584	4
G40	swin	0.2630942319382861	2.6820541201995267	2
G40	swin	0.2771457680034276	2.7012703619755514	5
G40	swin	0.24389109193063635	2.657357583344253	4
G40	swin	0.22204278002929329	2.6561979430432983	3
G40	swin	0.25247976472084627	2.6675701954098905	1
G40	cnn	0.18573798733770638	2.6596588383775783	5
G40	cnn	0.19575182920840525	2.613100261117584	4
G40	cnn	0.16283861759146448	2.7099592393890686	3
G40	cnn	0.2083638011161741	2.745057113799634	2
G40	cnn	0.25696175766127527	2.617141633712478	1
G40	ridge	0.21988261554384206	2.8966656767589996	1
G47	swin	0.1112192473571334	2.7012703619755514	5
G47	swin	0.08858927619053399	2.657357583344253	4
G47	swin	0.09287950276842455	2.6561979430432983	3
G47	swin	0.13459144077852805	2.6820541201995267	2
G47	swin	0.1132334501264124	2.6675701954098905	1
G47	cnn	0.12937777862223657	2.6596588383775783	5
G47	cnn	0.07058623864976665	2.613100261117584	4
G47	cnn	0.09933436450220423	2.7099592393890686	3
G47	cnn	0.11070231290147219	2.745057113799634	2
G47	cnn	0.07414680652949877	2.617141633712478	1
G47	ridge	0.10859226539034286	2.8966656767589996	1
fluid-intelligence-custom	swin	0.06284632723273573	2.7012703619755514	5
fluid-intelligence-custom	swin	0.07303393351118502	2.657357583344253	4
fluid-intelligence-custom	swin	0.080104998769399	2.6820541201995267	2
fluid-intelligence-custom	swin	0.06829466218951528	2.6675701954098905	1
fluid-intelligence-custom	cnn	0.038304800665949004	2.6596588383775783	5
fluid-intelligence-custom	swin	0.0900523228001857	2.6561979430432983	3
fluid-intelligence-custom	cnn	0.06442464625405071	2.7099592393890686	3
fluid-intelligence-custom	cnn	0.03591512040046129	2.745057113799634	2
fluid-intelligence-custom	cnn	0.03853712964838958	2.617141633712478	1
fluid-intelligence-custom	ridge	0.09043413112904786	2.8966656767589996	1
fluid-intelligence-custom	cnn	0.06263946924671444	2.613100261117584	4
socialsupport-bin	swin	0.02679974268917901	2.6561979430432983	3
socialsupport-bin	swin	0.015079911076748213	2.6820541201995267	2
socialsupport-bin	swin	0.009090656991749642	2.6675701954098905	1
socialsupport-bin	cnn	0.00560583290107007	2.6596588383775783	5
socialsupport-bin	cnn	0.0064330572169232995	2.613100261117584	4
socialsupport-bin	cnn	0.0008392070260348656	2.7099592393890686	3
socialsupport-bin	cnn	0.006228251005392068	2.745057113799634	2
socialsupport-bin	cnn	-0.0003331163750854068	2.617141633712478	1
socialsupport-bin	ridge	0.049690288548483445	2.8966656767589996	1
socialsupport-bin	swin	0.011235963745072651	2.7012703619755514	5
socialsupport-bin	swin	0.02105246126551562	2.657357583344253	4
stress-bin	swin	0.017521306014396918	2.7012703619755514	5
stress-bin	swin	0.018433078301785432	2.6820541201995267	2
stress-bin	swin	0.01573471257611298	2.6675701954098905	1
stress-bin	cnn	0.019355872280524506	2.6596588383775783	5
stress-bin	cnn	0.013249140051319311	2.613100261117584	4
stress-bin	cnn	0.01990542897149877	2.7099592393890686	3
stress-bin	cnn	0.013925134294350551	2.745057113799634	2
stress-bin	cnn	0.013675828137561722	2.617141633712478	1
stress-bin	ridge	0.03242861051722905	2.8966656767589996	1
stress-bin	swin	0.029190057565508108	2.657357583344253	4
stress-bin	swin	0.0350195690971997	2.6561979430432983	3
