# Supplementary material for: Brain-age models with lower age prediction accuracy have higher sensitivity for disease detection
Source: PLoS Biol. 2025 Oct 28;23(10):e3003451. doi: 10.1371/journal.pbio.3003451 (PMC12633945; doi:10.1371/journal.pbio.3003451)
Supplement: S2 Data — (CSV) [file pbio.3003451.s003.csv]

subfig	model	frac	effect	accuracy	seed	epoch
scaling	cnn	0.2	0.1055582254	3.1422225108
scaling	cnn	0.4	0.0545651185	2.8256917385
scaling	cnn	0.6	0.0518431702	2.8343539234
scaling	cnn	0.8	0.0403126555	2.7024840513
scaling	cnn	1.0	0.0208636092	2.6171416337
scaling	swin	0.2	0.1237444368	3.5772656279
scaling	swin	0.4	0.0825824016	3.1512260299
scaling	swin	0.6	0.0905332077	2.8253891911
scaling	swin	0.8	0.0508513402	2.738645621
scaling	swin	1.0	0.0437094644	2.6675701954
scaling	ridge	0.2	0.1168323579	3.0584834901
scaling	ridge	0.4	0.1077423659	2.9852668073
scaling	ridge	0.6	0.103358165	2.9347802802
scaling	ridge	0.8	0.1039186739	2.9076867121
scaling	ridge	1.0	0.1024497857	2.8966656768
seeds	ridge		0.0885627618	2.8966656768	1.0
seeds	cnn		0.0637013945	2.6171416337	1.0
seeds	cnn		0.1051942324	2.7450571138	2.0
seeds	cnn		0.0679457794	2.7099592394	3.0
seeds	cnn		0.0765772236	2.6131002611	4.0
seeds	cnn		0.1199191217	2.6596588384	5.0
seeds	cnn		0.0561942263	2.6587216541	6.0
seeds	swin		0.1184238995	2.6675701954	1.0
seeds	swin		0.1204914086	2.6820541202	2.0
seeds	swin		0.0900118092	2.656197943	3.0
seeds	swin		0.0838904624	2.6573575833	4.0
seeds	swin		0.108539547	2.701270362	5.0
seeds	swin		0.1006835177	2.6503626736	6.0
epochs	cnn		0.0831155004	4.2227702463		0.0
epochs	cnn		0.0766888283	4.1548504231		1.0
epochs	cnn		0.0208050253	5.7197130107		2.0
epochs	cnn		0.0530859523	3.5580202279		3.0
epochs	cnn		0.0359013745	5.8784145305		4.0
epochs	cnn		0.0520328377	3.202779185		5.0
epochs	cnn		0.0405800674	3.1712702691		6.0
epochs	cnn		0.0864188277	4.2188616549		7.0
epochs	cnn		0.0836490708	3.2624242499		8.0
epochs	cnn		0.0880331681	3.2665272692		9.0
epochs	cnn		0.0721973842	3.0015058465		10.0
epochs	cnn		0.0253938287	2.9613582412		11.0
epochs	cnn		0.026948533	3.2606796401		12.0
epochs	cnn		0.0400562332	2.9427426288		13.0
epochs	cnn		0.0135313558	2.8265923517		14.0
epochs	cnn		0.0319867266	2.9818270905		15.0
epochs	cnn		0.0284447064	2.8399651453		16.0
epochs	cnn		0.004867577	3.034567435		17.0
epochs	cnn		0.0136307519	2.8094186819		18.0
epochs	cnn		0.0003805369	2.914835063		19.0
epochs	cnn		0.0187000065	2.9085964315		20.0
epochs	cnn		0.0072160927	2.7258066707		21.0
epochs	cnn		0.029926659	2.728911453		22.0
epochs	cnn		0.0280847088	2.7049166956		23.0
epochs	cnn		0.0289848235	2.6664537018		24.0
epochs	cnn		0.0257043426	2.6771601795		25.0
epochs	cnn		0.0220432213	2.6711143305		26.0
epochs	cnn		0.0235506171	2.6513261393		27.0
epochs	cnn		0.0281285076	2.6513098243		28.0
epochs	cnn		0.0254918357	2.6473613627		29.0
epochs	cnn		0.0191233646	2.6398199674		30.0
epochs	cnn		0.0234973233	2.6329843593		31.0
epochs	cnn		0.0262350546	2.6272962709		32.0
epochs	cnn		0.0248495912	2.6216361282		33.0
epochs	cnn		0.0251542871	2.6211960913		34.0
epochs	cnn		0.0255805297	2.6232316079		35.0
epochs	cnn		0.0239028866	2.6204608916		36.0
epochs	cnn		0.0256349043	2.6231755606		37.0
epochs	cnn		0.0239211225	2.6212671216		38.0
epochs	cnn		0.0243550935	2.6221628258		39.0
epochs	swin		0.1009892714	4.0752179897		0.0
epochs	swin		0.0896684682	5.0230823502		1.0
epochs	swin		0.0562444272	3.2230244129		2.0
epochs	swin		0.0531306604	3.4886501139		3.0
epochs	swin		0.0642321369	3.5117713526		4.0
epochs	swin		0.031456832	3.0133589287		5.0
epochs	swin		0.0688102582	2.9193586255		6.0
epochs	swin		0.0683657877	3.0369539817		7.0
epochs	swin		0.0593177535	2.9771213734		8.0
epochs	swin		0.0381763387	2.9267523671		9.0
epochs	swin		0.0322500568	2.8505102326		10.0
epochs	swin		0.0741552138	2.8007598367		11.0
epochs	swin		0.0643983912	2.9486985704		12.0
epochs	swin		0.0700449933	3.1340937207		13.0
epochs	swin		0.0568398302	2.9137623218		14.0
epochs	swin		0.0398740804	3.1159690782		15.0
epochs	swin		0.0778656709	2.9018900363		16.0
epochs	swin		0.0588315637	2.9524066054		17.0
epochs	swin		0.0758222626	2.9305918542		18.0
epochs	swin		0.0632886784	2.9386773201		19.0
epochs	swin		0.0645440886	2.8868656183		20.0
epochs	swin		0.0669735754	2.8683079371		21.0
epochs	swin		0.0641633551	2.8842919146		22.0
epochs	swin		0.0648387777	2.856278626		23.0
epochs	swin		0.0649019336	2.841512603		24.0
epochs	swin		0.0652327113	2.7695045585		25.0
epochs	swin		0.0661691643	2.8110961476		26.0
epochs	swin		0.0725914615	2.7990272454		27.0
epochs	swin		0.063468645	2.816794778		28.0
epochs	swin		0.0649691968	2.7798080233		29.0
epochs	swin		0.0645236679	2.7703894319		30.0
epochs	swin		0.0673467482	2.7475805149		31.0
epochs	swin		0.0637411765	2.763590822		32.0
epochs	swin		0.0653853728	2.7585811704		33.0
epochs	swin		0.0634255055	2.7562656946		34.0
epochs	swin		0.0662536148	2.7574225555		35.0
epochs	swin		0.0643799247	2.7559770822		36.0
epochs	swin		0.0649641518	2.7556886547		37.0
epochs	swin		0.0651407723	2.7553561676		38.0
epochs	swin		0.0651262615	2.7555198913		39.0
