# Supplementary material for: Brain-age models with lower age prediction accuracy have higher sensitivity for disease detection
Source: PLoS Biol. 2025 Oct 28;23(10):e3003451. doi: 10.1371/journal.pbio.3003451 (PMC12633945; doi:10.1371/journal.pbio.3003451)
Supplement: S3 Data — (CSV) [file pbio.3003451.s004.csv]

icd_code	alpha	seed	r2_test	mae_test	effect_size
fluid-intelligence-custom	0.01	s9	0.6987307357	3.4215664711000002	0.0777607651
fluid-intelligence-custom	0.0316227766	s9	0.7000754410000001	3.4170707664	0.0780317472
fluid-intelligence-custom	0.1	s9	0.7013157049000001	3.4107017174	0.0782140238
fluid-intelligence-custom	0.316227766	s9	0.7039255595	3.3966854706	0.07859571950000001
fluid-intelligence-custom	1.0	s9	0.7082495781	3.3720170097	0.0793172642
fluid-intelligence-custom	3.1622776602	s9	0.714359297	3.3376348763	0.0802332159
fluid-intelligence-custom	10.0	s9	0.7222665579	3.2924771423	0.0814615138
fluid-intelligence-custom	31.6227766017	s9	0.7313352151	3.230221756	0.08303235640000001
fluid-intelligence-custom	100.0	s9	0.7400307262	3.1676486359	0.0849324164
fluid-intelligence-custom	316.2277660168	s9	0.7460666535	3.1232662239	0.0883272632
fluid-intelligence-custom	1000.0	s9	0.7467651632000001	3.1369373856	0.09535047340000001
fluid-intelligence-custom	3162.2776601684	s9	0.7359950584	3.2412837143	0.1077224443
fluid-intelligence-custom	10000.0	s9	0.7034708587	3.4633589058	0.1247095207
fluid-intelligence-custom	31622.7766016838	s9	0.6428434165	3.8205242386	0.14221413600000002
fluid-intelligence-custom	100000.0	s9	0.5477404633	4.3468653374	0.1584929074
fluid-intelligence-custom	316227.7660168379	s9	0.4072001275	5.051085804	0.1746686348
fluid-intelligence-custom	1000000.0	s9	0.2502017715	5.7307432404	0.1922992749
fluid-intelligence-custom	3162277.6601683795	s9	0.123642153	6.2271984863	0.2075331055
fluid-intelligence-custom	10000000.0	s9	0.0488249098	6.4952727394	0.2151956975
fluid-intelligence-custom	31622776.60168379	s9	0.0161917606	6.6042198219	0.2180114662
fluid-intelligence-custom	100000000.0	s9	0.0044620398	6.6422242851	0.21894324240000002
fluid-intelligence-custom	316227766.0168379	s9	0.0005851058	6.6549072914	0.2192423637
fluid-intelligence-custom	1000000000.0	s9	-0.0006586913	6.6589670334	0.2193361975
fluid-intelligence-custom	3162277660.1683793	s9	-0.0010538326	6.6602549362	0.2193672109
fluid-intelligence-custom	10000000000.0	s9	-0.001178941	6.6606624718	0.21938315090000002
G20	0.01	s9	0.7061537975000001	3.3953480262999998	0.4912229032
G20	0.0316227766	s9	0.7068599473	3.3891090317	0.49308080860000003
G20	0.1	s9	0.7076158616	3.3828938637	0.4923142139
G20	0.316227766	s9	0.7089078127	3.3729813614	0.49202431300000005
G20	1.0	s9	0.7114493439	3.3565440292	0.49340846990000004
G20	3.1622776602	s9	0.7154565768000001	3.3344854393	0.4956883635
G20	10.0	s9	0.7210309195	3.3030622749	0.4990160423
G20	31.6227766017	s9	0.7285603995000001	3.2571750412	0.5082312130000001
G20	100.0	s9	0.7379518367	3.201312851	0.5299611013000001
G20	316.2277660168	s9	0.7456999589000001	3.1588009834	0.5590146293
G20	1000.0	s9	0.7451858539	3.1906704102	0.5761712333
G20	3162.2776601684	s9	0.72996183	3.3230677834	0.5683532336
G20	10000.0	s9	0.6965582319	3.5376340904	0.5368605589000001
G20	31622.7766016838	s9	0.6450272375	3.8466835022	0.48499438200000006
G20	100000.0	s9	0.5667263517000001	4.2846149521	0.43357864300000004
G20	316227.7660168379	s9	0.43787362550000003	4.9202274704	0.40180413260000003
G20	1000000.0	s9	0.27359651700000004	5.6433924713	0.3704889718
G20	3162277.6601683795	s9	0.1332180077	6.1908702545	0.3362600786
G20	10000000.0	s9	0.0518138723	6.4795173874	0.31468636720000004
G20	31622776.60168379	s9	0.0173222496	6.5931977005	0.3056366676
G20	100000000.0	s9	0.0051043509	6.6328338699	0.30248725860000003
G20	316227766.01683795	s9	0.0010879302	6.6461727905	0.30145600310000004
G20	1000000000.0	s9	-0.0001983364	6.6504634933	0.30108600280000003
G20	3162277660.1683793	s9	-0.0006066719	6.6518239975	0.3006531519
G20	10000000000.0	s9	-0.0007360342000000001	6.6522547379	0.3014289141
G40	0.01	s0	0.6794972946000001	3.4035042381	0.2069640647
G40	0.0316227766	s0	0.7046149894	3.3771110535	0.20818481500000002
G40	0.1	s0	0.7105990197000001	3.3622725562999998	0.2089837267
G40	0.316227766	s0	0.7133799306	3.3473110085	0.2102030964
G40	1.0	s0	0.7175657282	3.3196252708	0.21282882800000003
G40	3.1622776602	s0	0.7242145403	3.2774662323	0.2180973359
G40	10.0	s0	0.7332437039	3.2220008812	0.2276364774
G40	31.6227766017	s0	0.7425135601	3.1602477341	0.2379362308
G40	100.0	s0	0.749716798	3.1141590805	0.2402757644
G40	316.2277660168	s0	0.7532552208000001	3.098070713	0.2339984585
G40	1000.0	s0	0.7497255030000001	3.1186087837	0.22558085160000002
G40	3162.2776601684	s0	0.7354856629000001	3.1908503494	0.2226922712
G40	10000.0	s0	0.7073609437	3.3674480019	0.2309048085
G40	31622.7766016838	s0	0.6605978443	3.6426811523	0.24409351580000002
G40	100000.0	s0	0.5802555073	4.1181304169	0.2451864751
G40	316227.7660168379	s0	0.4428473619	4.8434584694	0.2203073056
G40	1000000.0	s0	0.2739075355	5.6165693245	0.17529306090000002
G40	3162277.6601683795	s0	0.1332699699	6.1706804962	0.13610042990000001
G40	10000000.0	s0	0.051280706100000004	6.4564943657	0.1152909445
G40	31622776.60168379	s0	0.016203605700000002	6.5691261482000005	0.1071739475
G40	100000000.0	s0	0.0037203889	6.6078362808	0.1044183577
G40	316227766.01683795	s0	-0.0003902383	6.6208775139	0.1035223257
G40	1000000000.0	s0	-0.0017073439000000001	6.6250489349	0.10318015130000001
G40	3162277660.1683793	s0	-0.0021255802000000002	6.6263715744	0.1029515847
G40	10000000000.0	s0	-0.0022580326	6.6267902756	0.10430603640000001
G20	0.01	s0	0.7210611575	3.3355806007	0.6607843056
G20	0.0316227766	s0	0.7216495458000001	3.3326628265	0.6617188275
G20	0.1	s0	0.7227175895	3.3274495010000003	0.6630234052
G20	0.316227766	s0	0.7249935619	3.3164968452	0.6651365078
G20	1.0	s0	0.7292191712	3.2976812706	0.6670090471
G20	3.1622776602	s0	0.7360844757	3.2646539688000002	0.6706789995
G20	10.0	s0	0.74575262	3.2151179543	0.6791501278000001
G20	31.6227766017	s0	0.7563886518	3.1578196068	0.6909085465
G20	100.0	s0	0.7646779179000001	3.119516861	0.6969293659
G20	316.2277660168	s0	0.7683960072	3.1114113388	0.6950565499
G20	1000.0	s0	0.7646161829	3.1431902199	0.6821022034
G20	3162.2776601684	s0	0.7475601766000001	3.243975811	0.6438010816
G20	10000.0	s0	0.7122711579000001	3.4617322235	0.5755498013
G20	31622.7766016838	s0	0.6574805568000001	3.7681020203	0.4974284731
G20	100000.0	s0	0.5731607111	4.21861306	0.43835710640000003
G20	316227.7660168379	s0	0.4357298531	4.8879881477	0.4053389886
G20	1000000.0	s0	0.2691525154	5.61189431	0.37210262310000003
G20	3162277.6601683795	s0	0.1307808009	6.1573413467	0.3356898252
G20	10000000.0	s0	0.0494605594	6.4461668777	0.3127761853
G20	31622776.60168379	s0	0.0143412182	6.5611051216	0.3031775987
G20	100000000.0	s0	0.0017797704	6.6008804474	0.2998414417
G20	316227766.0168379	s0	-0.0023646261	6.6142632332	0.2987556489
G20	1000000000.0	s0	-0.0036934412	6.6186158409	0.2983624677
G20	3162277660.1683793	s0	-0.0041154661	6.6199960442	0.2983271303
G20	10000000000.0	s0	-0.0042491101	6.6204328728	0.2984804908
F32	0.01	s5	0.7103929462	3.4713903389	0.0550047885
F32	0.0316227766	s5	0.7107714292	3.471665493	0.054614781700000004
F32	0.1	s5	0.7118215675	3.4649877357	0.054093625000000006
F32	0.316227766	s5	0.7141851246	3.4491587906	0.053823071
F32	1.0	s5	0.7185245577	3.418553196	0.0540027441
F32	3.1622776602	s5	0.7246023605	3.3775169067	0.0551514693
F32	10.0	s5	0.7322355312000001	3.3249934845	0.0572230678
F32	31.6227766017	s5	0.7411602508	3.2682189522	0.0599206656
F32	100.0	s5	0.7495381266000001	3.2192452812	0.0631751128
F32	316.2277660168	s5	0.7540224950000001	3.1920569916	0.0678659052
F32	1000.0	s5	0.7501891692	3.2155617523	0.0765680714
F32	3162.2776601684	s5	0.7330295648	3.3165770378	0.0903165211
F32	10000.0	s5	0.6992251899	3.545257267	0.1039220965
F32	31622.7766016838	s5	0.6467703066	3.8724522934000003	0.1108813648
F32	100000.0	s5	0.5629805959	4.3546306038	0.1101819972
F32	316227.7660168379	s5	0.4248854258	5.0564433975	0.102297857
F32	1000000.0	s5	0.2594524306	5.7867035789	0.0907265044
F32	3162277.6601683795	s5	0.12611039400000001	6.3046814728000005	0.0819779818
F32	10000000.0	s5	0.0497542681	6.5904953537	0.0775798696
F32	31622776.60168379	s5	0.017196249	6.7120280075	0.0758834603
F32	100000000.0	s5	0.0056079877	6.7546431351	0.0753064705
F32	316227766.0168379	s5	0.0017911280000000001	6.7685120163	0.07511950390000001
F32	1000000000.0	s5	0.0005680564	6.7729387665	0.0750624689
F32	3162277660.1683793	s5	0.0001796203	6.7743429947	0.075010176
F32	10000000000.0	s5	5.66153e-05	6.7747873535	0.0749907598
fluid-intelligence-custom	0.01	s8	0.6858509714000001	3.4149548454	0.0650162926
fluid-intelligence-custom	0.0316227766	s8	0.6872018523	3.4091417313	0.064466439
fluid-intelligence-custom	0.1	s8	0.6880514837	3.4045263214	0.0648695136
fluid-intelligence-custom	0.316227766	s8	0.6897987289	3.3942287865000003	0.0654173872
fluid-intelligence-custom	1.0	s8	0.6930934053000001	3.3739931717	0.0659167256
fluid-intelligence-custom	3.1622776602	s8	0.6986996131000001	3.3412231178000003	0.0665191175
fluid-intelligence-custom	10.0	s8	0.7071556953	3.2926233521	0.0678459491
fluid-intelligence-custom	31.6227766017	s8	0.7181414951	3.2283955765	0.0704346605
fluid-intelligence-custom	100.0	s8	0.7293583262000001	3.15787817	0.0753281375
fluid-intelligence-custom	316.2277660168	s8	0.7363566541000001	3.1177842941	0.0838574911
fluid-intelligence-custom	1000.0	s8	0.7332937603	3.1432904701	0.09637095920000001
fluid-intelligence-custom	3162.2776601684	s8	0.7141910318	3.2679071693	0.11168817260000001
fluid-intelligence-custom	10000.0	s8	0.6758250783	3.5078289528	0.12851622840000002
fluid-intelligence-custom	31622.7766016838	s8	0.6169875992	3.8215746536	0.1455672939
fluid-intelligence-custom	100000.0	s8	0.5302641399	4.2223624268	0.1618324669
fluid-intelligence-custom	316227.7660168379	s8	0.3975558824	4.792927948	0.1803863155
fluid-intelligence-custom	1000000.0	s8	0.2444151357	5.38710075	0.2021627793
fluid-intelligence-custom	3162277.6601683795	s8	0.1215506253	5.8418054047	0.22033948820000002
fluid-intelligence-custom	10000000.0	s8	0.0488237698	6.0973797417	0.2293052835
fluid-intelligence-custom	31622776.60168379	s8	0.016809723500000002	6.2037394409	0.2325912953
fluid-intelligence-custom	100000000.0	s8	0.005238876700000001	6.2405127029	0.23367726090000002
fluid-intelligence-custom	316227766.0168379	s8	0.0014063049	6.2525701065	0.2340274132
fluid-intelligence-custom	1000000000.0	s8	0.0001758658	6.2565093613	0.2341419391
fluid-intelligence-custom	3162277660.1683793	s8	-0.0002151257	6.2577841911	0.23417476610000001
fluid-intelligence-custom	10000000000.0	s8	-0.0003389434	6.258187748	0.2341669698
F32	0.01	s3	0.7051491244	3.2569775581	0.0439157775
F32	0.0316227766	s3	0.7058047668	3.254262722	0.044304772900000004
F32	0.1	s3	0.7067921258000001	3.2504299049	0.0445653546
F32	0.316227766	s3	0.7086577277	3.2418083954	0.0445612073
F32	1.0	s3	0.7120769925	3.2242223854	0.044664878500000005
F32	3.1622776602	s3	0.7172477624	3.1946429482	0.045239454000000005
F32	10.0	s3	0.7238882308	3.1574882545	0.0466813207
F32	31.6227766017	s3	0.7320159035	3.111927124	0.0490253592
F32	100.0	s3	0.7406609562	3.0618969994	0.052153643900000005
F32	316.2277660168	s3	0.7466956530000001	3.0370113182	0.057154244900000005
F32	1000.0	s3	0.7437438189000001	3.0526097908	0.0665770952
F32	3162.2776601684	s3	0.7251148842	3.1498456688	0.08130021030000001
F32	10000.0	s3	0.6865933143	3.3743665237	0.0962181258
F32	31622.7766016838	s3	0.627258274	3.7010717163	0.1053702695
F32	100000.0	s3	0.5373095112	4.1882327156	0.1071995007
F32	316227.7660168379	s3	0.3977129144	4.8462002754	0.1009851392
F32	1000000.0	s3	0.2392013266	5.4825133438	0.090281029
F32	3162277.6601683795	s3	0.11538516130000001	5.9228559227	0.08198813590000001
F32	10000000.0	s3	0.0451666566	6.1624549789	0.0777825603
F32	31622776.60168379	s3	0.015311231900000001	6.2601687775	0.0761540473
F32	100000000.0	s3	0.0046960622	6.2939064102	0.0756018764
F32	316227766.01683795	s3	0.0012010611	6.3048515854	0.07541842580000001
F32	1000000000.0	s3	8.1303e-05	6.3083411865	0.0753381651
F32	3162277660.1683793	s3	-0.0002743804	6.3094478226	0.0753822672
F32	10000000000.0	s3	-0.00038694690000000003	6.3097979126	0.07513674790000001
G20	0.01	s7	0.7051117632	3.3999004211	0.6649931639000001
G20	0.0316227766	s7	0.7054063771	3.3979543114	0.6579749193000001
G20	0.1	s7	0.705971711	3.3942550812	0.6534254282
G20	0.316227766	s7	0.7074548404000001	3.3842463837	0.6454711902
G20	1.0	s7	0.7104078703000001	3.3641121559	0.6329777962
G20	3.1622776602	s7	0.7151415023000001	3.3293532753	0.6186758441
G20	10.0	s7	0.7218277961	3.2798579178000002	0.6141617603
G20	31.6227766017	s7	0.7301061028	3.2195295067	0.6299591535
G20	100.0	s7	0.7374054649	3.1625486412	0.6581989803
G20	316.2277660168	s7	0.7393952368000001	3.1528793182	0.6818206043
G20	1000.0	s7	0.7310102153	3.2091546059000002	0.6913402352
G20	3162.2776601684	s7	0.7086534255	3.3468062363	0.6751692606
G20	10000.0	s7	0.6705258860000001	3.5864167671000002	0.6199190143000001
G20	31622.7766016838	s7	0.6135127626	3.9181833	0.5395960687
G20	100000.0	s7	0.5274529468	4.3883976364	0.4672894125
G20	316227.7660168379	s7	0.3948931426	5.0363264351	0.4208641799
G20	1000000.0	s7	0.24193613630000002	5.6891843414	0.3792715339
G20	3162277.6601683795	s7	0.11918114140000001	6.1822529068	0.3397573768
G20	10000000.0	s7	0.0474967342	6.4581509476	0.3162350124
G20	31622776.60168379	s7	0.0164238685	6.5710634193	0.3065621528
G20	100000000.0	s7	0.0052808823	6.6114036713	0.30320748410000004
G20	316227766.01683795	s7	0.0016008480000000002	6.6246213303	0.3021260958
G20	1000000000.0	s7	0.0004204886	6.6288415298	0.3019718383
G20	3162277660.1683793	s7	4.5559700000000004e-05	6.6301801071	0.3017874269
G20	10000000000.0	s7	-7.31851e-05	6.6306038513	0.30141085360000003
F32	0.01	s7	0.7271272791000001	3.3172157707	0.053170903900000004
F32	0.0316227766	s7	0.7274313032	3.3161428337	0.053372243900000005
F32	0.1	s7	0.7280377371000001	3.3141398163	0.0533566409
F32	0.316227766	s7	0.7295520599	3.3082413635	0.053320611500000004
F32	1.0	s7	0.7327384369000001	3.2933058815000003	0.0534499244
F32	3.1622776602	s7	0.7385651818000001	3.2636350517	0.053698232000000005
F32	10.0	s7	0.7477946668000001	3.2110475998	0.0541353765
F32	31.6227766017	s7	0.7589073003	3.1406184196	0.0554837434
F32	100.0	s7	0.7684081473000001	3.0764858398	0.059419549
F32	316.2277660168	s7	0.7730242778	3.0388472023	0.06715593090000001
F32	1000.0	s7	0.7701091371000001	3.0707734261	0.0791278376
F32	3162.2776601684	s7	0.7557827186	3.1780515022	0.0946002103
F32	10000.0	s7	0.7242256775	3.3679473991	0.1078369658
F32	31622.7766016838	s7	0.6694631663	3.6901376038	0.11326809930000001
F32	100000.0	s7	0.5787353935	4.2385073318	0.11164415280000001
F32	316227.7660168379	s7	0.43279715950000003	4.9858330078	0.103824177
F32	1000000.0	s7	0.26206609740000003	5.7428091393	0.09258311920000001
F32	3162277.6601683795	s7	0.1261885881	6.2750545540000005	0.0839766053
F32	10000000.0	s7	0.0492157659	6.5577658615	0.0795689683
F32	31622776.60168379	s7	0.0166881989	6.6753823776	0.0778473564
F32	100000000.0	s7	0.0051614715000000005	6.7160674286	0.0772617156
F32	316227766.0168379	s7	0.0013710689000000001	6.7292938461	0.0770745989
F32	1000000000.0	s7	0.0001570924	6.7335138931	0.0769903313
F32	3162277660.1683793	s7	-0.0002283464	6.7348524475	0.0769895408
F32	10000000000.0	s7	-0.0003504192	6.7352757797	0.0770204319
stress-bin	0.01	s7	0.7067915227	3.3505211449	-0.0043330031
stress-bin	0.0316227766	s7	0.7074319440000001	3.3474495316	-0.0049455643
stress-bin	0.1	s7	0.7087517388	3.3409643288	-0.0047717183
stress-bin	0.316227766	s7	0.7110237209	3.3304555054	-0.0038946321000000003
stress-bin	1.0	s7	0.714136145	3.311301403	-0.0028845724000000003
stress-bin	3.1622776602	s7	0.7188328414	3.278895298	-0.0028103956
stress-bin	10.0	s7	0.7268416242	3.2269280281	-0.0036724297000000003
stress-bin	31.6227766017	s7	0.7391393497000001	3.1496441689	-0.0037395903
stress-bin	100.0	s7	0.753239498	3.0570845947	-0.0015900769
stress-bin	316.2277660168	s7	0.7627117976000001	2.9904782486	0.0019898316000000003
stress-bin	1000.0	s7	0.7607055875000001	2.9896574211	0.0063614524
stress-bin	3162.2776601684	s7	0.7426690527	3.0983078156	0.0117024703
stress-bin	10000.0	s7	0.7077025708	3.3224636917	0.0169260187
stress-bin	31622.7766016838	s7	0.6551549849	3.6285117226	0.0196600171
stress-bin	100000.0	s7	0.5702449545	4.0585483208	0.016511537700000002
stress-bin	316227.7660168379	s7	0.4311073158	4.732505455	0.0080019531
stress-bin	1000000.0	s7	0.2651562946	5.4387461395	0.0033466007
stress-bin	3162277.6601683795	s7	0.1290447519	5.9517203102	0.0047953048000000005
stress-bin	10000000.0	s7	0.0492835176	6.2271498413	0.0068282743
stress-bin	31622776.60168379	s7	0.014862027600000001	6.3419672012	0.0077844634
stress-bin	100000000.0	s7	0.0025564272	6.381912384	0.008126542300000001
stress-bin	316227766.0168379	s7	-0.0015025205	6.3949200974	0.008240806100000001
stress-bin	1000000000.0	s7	-0.002803794	6.3990730209	0.0082553737
stress-bin	3162277660.1683793	s7	-0.0032171392	6.4003901978	0.0083056336
stress-bin	10000000000.0	s7	-0.0033479788	6.4008071289	0.0084940915
fluid-intelligence-custom	0.01	s7	0.6859993883000001	3.4207111473	0.0730146507
fluid-intelligence-custom	0.0316227766	s7	0.6866220551000001	3.4188272133	0.0736954424
fluid-intelligence-custom	0.1	s7	0.6876002166	3.414796917	0.0743648745
fluid-intelligence-custom	0.316227766	s7	0.6896179099	3.4056023178	0.0754376964
fluid-intelligence-custom	1.0	s7	0.6933821825	3.3870543098	0.0769339084
fluid-intelligence-custom	3.1622776602	s7	0.699703839	3.3526919785000002	0.07866206960000001
fluid-intelligence-custom	10.0	s7	0.7087226614000001	3.3028184547	0.0804106051
fluid-intelligence-custom	31.6227766017	s7	0.7188809261	3.2467697754	0.081731227
fluid-intelligence-custom	100.0	s7	0.7277091832	3.2115411453	0.0824862534
fluid-intelligence-custom	316.2277660168	s7	0.7317395326	3.206845459	0.08424042300000001
fluid-intelligence-custom	1000.0	s7	0.724947989	3.2473812065	0.0900535687
fluid-intelligence-custom	3162.2776601684	s7	0.7016478132	3.3602361526	0.10122686310000001
fluid-intelligence-custom	10000.0	s7	0.6609927786	3.5631643867	0.1164077434
fluid-intelligence-custom	31622.7766016838	s7	0.6026799828	3.8927386398	0.133554839
fluid-intelligence-custom	100000.0	s7	0.5171316531	4.3566858177	0.1534054206
fluid-intelligence-custom	316227.7660168379	s7	0.3880134524	4.9280991211	0.1773873166
fluid-intelligence-custom	1000000.0	s7	0.23958965370000002	5.5339717216	0.2011828616
fluid-intelligence-custom	3162277.6601683795	s7	0.1185284865	5.9900615578	0.21784358950000002
fluid-intelligence-custom	10000000.0	s7	0.046036829200000004	6.2467599335	0.2253346295
fluid-intelligence-custom	31622776.60168379	s7	0.0140589019	6.353310524	0.22796972040000002
fluid-intelligence-custom	100000000.0	s7	0.0025034435	6.3914636154	0.2288272812
fluid-intelligence-custom	316227766.0168379	s7	-0.0013232313000000001	6.4039796791	0.2291008279
fluid-intelligence-custom	1000000000.0	s7	-0.0025516668	6.4079768677	0.2291891543
fluid-intelligence-custom	3162277660.1683793	s7	-0.0029420239	6.4092451248	0.229227061
fluid-intelligence-custom	10000000000.0	s7	-0.0030656118	6.409646225	0.2291222664
G47	0.01	s9	0.6843415903000001	3.3963650742000002	0.0599994578
G47	0.0316227766	s9	0.6848569461	3.3930941199999998	0.060232107400000005
G47	0.1	s9	0.6861653682000001	3.3847404785	0.0602816414
G47	0.316227766	s9	0.6885594536	3.3690626221	0.0604635366
G47	1.0	s9	0.6926106306	3.3466776505	0.06134893
G47	3.1622776602	s9	0.6986777047	3.3161924438	0.06344643230000001
G47	10.0	s9	0.7068074605	3.2750142097	0.0667904024
G47	31.6227766017	s9	0.7157194188	3.2316961632	0.0717251693
G47	100.0	s9	0.7233884221	3.1920934944	0.0786584829
G47	316.2277660168	s9	0.7281371882000001	3.1680528526	0.0883776339
G47	1000.0	s9	0.7268079589	3.1791015892	0.10173494920000001
G47	3162.2776601684	s9	0.7133726421000001	3.2597545509	0.11868727570000001
G47	10000.0	s9	0.6807520893	3.4477565575	0.1340356295
G47	31622.7766016838	s9	0.6262952331	3.7457761269	0.1355606647
G47	100000.0	s9	0.5443130816	4.1877461967	0.1154214929
G47	316227.7660168379	s9	0.41719202450000004	4.8388190041	0.0767820021
G47	1000000.0	s9	0.2630486808	5.4870732422	0.039035801200000005
G47	3162277.6601683795	s9	0.1322693797	5.9747013359	0.0172634283
G47	10000000.0	s9	0.0532945593	6.2472889481	0.008270772400000001
G47	31622776.60168379	s9	0.0185267356	6.360393795	0.005136144400000001
G47	100000000.0	s9	0.0059839346	6.4008621445	0.0041107682
G47	316227766.01683795	s9	0.0018330030000000001	6.4142793427	0.0037957428000000002
G47	1000000000.0	s9	0.0005007764	6.4185637741	0.0036871515000000002
G47	3162277660.1683793	s9	7.75091e-05	6.4199226151	0.0035572845
G47	10000000000.0	s9	-5.6546600000000005e-05	6.420353035	0.0035745181
G20	0.01	s3	0.7056435022	3.3356510582	0.6435488314000001
G20	0.0316227766	s3	0.7062006551000001	3.333254818	0.6446633191000001
G20	0.1	s3	0.7069430797	3.3290458641000003	0.6473833597
G20	0.316227766	s3	0.7085826242000001	3.3187129707	0.6495670522
G20	1.0	s3	0.7116760589000001	3.3002950821	0.6486710676
G20	3.1622776602	s3	0.7167939651	3.2755122070000002	0.6447388233
G20	10.0	s3	0.7243071863	3.237799221	0.6442967856
G20	31.6227766017	s3	0.7335288658	3.1854411621	0.6549862028
G20	100.0	s3	0.7422727297	3.1287738609	0.6697626125
G20	316.2277660168	s3	0.7482729191	3.0910655708	0.6755576869000001
G20	1000.0	s3	0.7481393695	3.1054431915	0.6678189142000001
G20	3162.2776601684	s3	0.7345209265	3.1963547821000002	0.6416932205
G20	10000.0	s3	0.6995200523	3.3986901321	0.5901559740000001
G20	31622.7766016838	s3	0.6400280275	3.7283654213	0.5201879101
G20	100000.0	s3	0.5476895417000001	4.2104668198	0.4569317036
G20	316227.7660168379	s3	0.4067581212	4.9162113533	0.41727266030000004
G20	1000000.0	s3	0.2463993362	5.6386603775	0.3822454879
G20	3162277.6601683795	s3	0.1191225964	6.1519913292	0.3471097013
G20	10000000.0	s3	0.0465804316	6.4181610909	0.3251696683
G20	31622776.60168379	s3	0.015773717	6.5228633881	0.3159322869
G20	100000000.0	s3	0.0048307249000000005	6.5599411583	0.3126816845
G20	316227766.0168379	s3	0.0012290271	6.572335907	0.3116449404
G20	1000000000.0	s3	7.517610000000001e-05	6.5762897491	0.3113303068
G20	3162277660.1683793	s3	-0.0002913039	6.5775437546	0.31063642080000003
G20	10000000000.0	s3	-0.00040729460000000004	6.577940506	0.31080359090000004
G47	0.01	s4	0.6990324943	3.3501337966999998	0.0861222356
G47	0.0316227766	s4	0.7009182495	3.3405657043	0.08939221480000001
G47	0.1	s4	0.7023520781	3.3324450531	0.08980022500000001
G47	0.316227766	s4	0.7051449107000001	3.3160979652	0.0908712098
G47	1.0	s4	0.7100006395	3.2908985672	0.0922274663
G47	3.1622776602	s4	0.7172313922	3.2576678391	0.0930448375
G47	10.0	s4	0.7263442486	3.2146471939	0.0932836142
G47	31.6227766017	s4	0.7364088145000001	3.1658920097	0.0946588269
G47	100.0	s4	0.7450087006	3.1243686333	0.09738531460000001
G47	316.2277660168	s4	0.748534965	3.1095551338	0.099828412
G47	1000.0	s4	0.744098358	3.1393809547	0.1054510458
G47	3162.2776601684	s4	0.7265793327000001	3.2601362305	0.1173458867
G47	10000.0	s4	0.6909315396	3.4825663986	0.1304013212
G47	31622.7766016838	s4	0.6357261024	3.8099570885	0.13240428840000001
G47	100000.0	s4	0.5492238395	4.2890365677	0.11277134250000001
G47	316227.7660168379	s4	0.41068560930000003	4.9613870583	0.07338175620000001
G47	1000000.0	s4	0.25066961260000004	5.6280184326	0.0357384183
G47	3162277.6601683795	s4	0.12258339580000001	6.1005044441	0.0145312559
G47	10000000.0	s4	0.0474246974	6.3537306137	0.0058368174
G47	31622776.60168379	s4	0.014608996800000001	6.4566332779	0.0028121528
G47	100000000.0	s4	0.002792754	6.4920981369	0.0018260247000000001
G47	316227766.01683795	s4	-0.0011159175	6.5040551796	0.0015077710000000002
G47	1000000000.0	s4	-0.0023702294	6.5079510994	0.0014158167
G47	3162277660.1683793	s4	-0.0027687285	6.5091866684	0.0013323297
G47	10000000000.0	s4	-0.002894952	6.5095778275	0.0014687721
F32	0.01	s4	0.7033071847	3.4192121735	0.07472148170000001
F32	0.0316227766	s4	0.7039325786	3.4167146416	0.07463072750000001
F32	0.1	s4	0.7046787994	3.4120514908	0.074368549
F32	0.316227766	s4	0.7064603301	3.4015018158	0.0739154268
F32	1.0	s4	0.7099373790000001	3.3828983345	0.0732805302
F32	3.1622776602	s4	0.7159291956	3.352998085	0.07262197220000001
F32	10.0	s4	0.7253372597000001	3.30593013	0.0720938728
F32	31.6227766017	s4	0.7380895685000001	3.2310478706	0.07180697970000001
F32	100.0	s4	0.7522230232	3.149603878	0.072568169
F32	316.2277660168	s4	0.7638677965	3.0986090965	0.0756994317
F32	1000.0	s4	0.7654347754	3.1066388626	0.0823960455
F32	3162.2776601684	s4	0.7489507247	3.1978200226	0.0927598728
F32	10000.0	s4	0.7104913270000001	3.3762583008	0.1034928355
F32	31622.7766016838	s4	0.6506789039	3.6755428009	0.1092802157
F32	100000.0	s4	0.5633833293	4.1482340508	0.1082038304
F32	316227.7660168379	s4	0.4284693054	4.8504938354	0.10034267470000001
F32	1000000.0	s4	0.2661651726	5.5815141525000005	0.0894447674
F32	3162277.6601683795	s4	0.1294152534	6.1158626862	0.08141975300000001
F32	10000000.0	s4	0.0484395326	6.4066242332	0.07738469340000001
F32	31622776.60168379	s4	0.0135191728	6.5280584335	0.0758208441
F32	100000000.0	s4	0.0010550905	6.5706379242	0.0752898832
F32	316227766.01683795	s4	-0.0030530658	6.5844838409	0.0751185229
F32	1000000000.0	s4	-0.0043698749	6.5889026871	0.0750632697
F32	3162277660.1683793	s4	-0.0047881093	6.5903042221	0.0751300976
F32	10000000000.0	s4	-0.0049205041000000005	6.590747467	0.07518148770000001
G20	0.01	s6	0.6926750271000001	3.4490022736	0.5772975447
G20	0.0316227766	s6	0.6929461679000001	3.448075573	0.5784634673
G20	0.1	s6	0.693791006	3.4430184746	0.5804565524
G20	0.316227766	s6	0.6958827888	3.4293601264999998	0.5850417684
G20	1.0	s6	0.7002982726	3.4027852783	0.5933170953
G20	3.1622776602	s6	0.7074179663	3.3640003433	0.6062813429
G20	10.0	s6	0.7164012562000001	3.3116606331	0.6209093394
G20	31.6227766017	s6	0.7260818529	3.243637989	0.6349900344
G20	100.0	s6	0.7350216175000001	3.1809369507	0.6463376787
G20	316.2277660168	s6	0.7406420157	3.1409748154	0.6542416519
G20	1000.0	s6	0.7388620792	3.1482519798	0.6625332847000001
G20	3162.2776601684	s6	0.7230175438	3.2483003044	0.6573298707
G20	10000.0	s6	0.6863698994	3.4764983978	0.6125924509
G20	31622.7766016838	s6	0.6278641014	3.8218789711000003	0.5322573814
G20	100000.0	s6	0.5415547596	4.3094338722	0.45474292380000003
G20	316227.7660168379	s6	0.4064149563	4.966461235	0.4062038005
G20	1000000.0	s6	0.2460394626	5.6434494629	0.3631898686
G20	3162277.6601683795	s6	0.11834353360000001	6.1380870743	0.3217385653
G20	10000000.0	s6	0.045110158500000004	6.400953476	0.297454048
G20	31622776.60168379	s6	0.0135687357	6.510096981	0.28760003370000004
G20	100000000.0	s6	0.0022722631	6.5492332001	0.2842254235
G20	316227766.01683795	s6	-0.0014575747000000001	6.5619744644	0.2831146674
G20	1000000000.0	s6	-0.0026538064	6.5660415649	0.2826239769
G20	3162277660.1683793	s6	-0.003033764	6.5673314896	0.2826590115
G20	10000000000.0	s6	-0.0031540540000000003	6.5677397766	0.2843267353
G47	0.01	s1	0.7215802342000001	3.2820624886	0.0467686841
G47	0.0316227766	s1	0.7230464114	3.2744738655	0.0464631364
G47	0.1	s1	0.7241624585	3.2664602509	0.047119931500000004
G47	0.316227766	s1	0.7257754736	3.2547364349	0.04767012
G47	1.0	s1	0.7281465248	3.2377080994	0.048682549900000004
G47	3.1622776602	s1	0.7320846215	3.2161724319	0.049997918
G47	10.0	s1	0.7386636954	3.1770842628000002	0.0516646092
G47	31.6227766017	s1	0.7474816685	3.125815033	0.054372632500000004
G47	100.0	s1	0.7560944312	3.0840383911	0.0577064699
G47	316.2277660168	s1	0.7610238799	3.0688954048	0.0626529265
G47	1000.0	s1	0.7576578744	3.1102984505	0.0749802739
G47	3162.2776601684	s1	0.7399788414	3.2326478539	0.0971431911
G47	10000.0	s1	0.7033371611	3.4480924606	0.1191666675
G47	31622.7766016838	s1	0.6446321236	3.774758358	0.1253553851
G47	100000.0	s1	0.5525103622	4.2511170654	0.1084686805
G47	316227.7660168379	s1	0.4089536275	4.9477521591	0.0718204191
G47	1000000.0	s1	0.2464779101	5.6339271393	0.0355808044
G47	3162277.6601683795	s1	0.11921701430000001	6.1414875641	0.015002963400000001
G47	10000000.0	s1	0.0467687776	6.415067627	0.006579835500000001
G47	31622776.60168379	s1	0.015914836300000002	6.5230914841	0.0036490514
G47	100000000.0	s1	0.0049388415	6.5606770782	0.0026922136
G47	316227766.01683795	s1	0.0013243784	6.5733457947	0.0024020473
G47	1000000000.0	s1	0.0001662505	6.5773963165	0.0022850628
G47	3162277660.1683793	s1	-0.0002015587	6.5786811295	0.0022310323
G47	10000000000.0	s1	-0.0003180192	6.5790876389	0.0018217110000000002
G47	0.01	s2	0.6917513745	3.4920424194	0.06419265610000001
G47	0.0316227766	s2	0.6931713771	3.4841847191	0.0631107994
G47	0.1	s2	0.6943217148	3.4798390045	0.0625227938
G47	0.316227766	s2	0.6963969424	3.4703500214	0.06279211230000001
G47	1.0	s2	0.6996924809	3.4546516228	0.06441383440000001
G47	3.1622776602	s2	0.7045853985	3.4283803291	0.06774225240000001
G47	10.0	s2	0.712076318	3.3845931664	0.0724221099
G47	31.6227766017	s2	0.7225394991	3.3166494598	0.0771774808
G47	100.0	s2	0.7334115713	3.2500068817	0.0803089034
G47	316.2277660168	s2	0.740739075	3.2033263092	0.0834742369
G47	1000.0	s2	0.7398134779000001	3.2135599785	0.0928142252
G47	3162.2776601684	s2	0.7242244363	3.3255106087	0.109767843
G47	10000.0	s2	0.6894031878	3.545839817	0.1265299563
G47	31622.7766016838	s2	0.6347864262	3.8781037865	0.1301204022
G47	100000.0	s2	0.551831808	4.3346951828	0.11243038670000001
G47	316227.7660168379	s2	0.41975231	5.0087155838	0.07569078400000001
G47	1000000.0	s2	0.2594898848	5.7280605812	0.039163540600000005
G47	3162277.6601683795	s2	0.126748614	6.2505187111	0.0180004301
G47	10000000.0	s2	0.049925248400000004	6.5155294304	0.0091828154
G47	31622776.60168379	s2	0.0171992244	6.6238559494	0.0060868349
G47	100000000.0	s2	0.0055709838	6.6622608643	0.0050752083
G47	316227766.01683795	s2	0.0017438846	6.6747243576	0.0047485626
G47	1000000000.0	s2	0.0005177794	6.6786988907	0.0046396959
G47	3162277660.1683793	s2	0.0001284371	6.6799590988	0.0046814547000000005
G47	10000000000.0	s2	5.1854e-06	6.6803579636	0.0042235011
G40	0.01	s7	0.674299877	3.5788537445	0.17051881530000002
G40	0.0316227766	s7	0.6747858568	3.5759847603	0.1718859201
G40	0.1	s7	0.6762784803	3.5668147621	0.1743253885
G40	0.316227766	s7	0.6791343127	3.5499287949	0.1780960443
G40	1.0	s7	0.6831605551000001	3.5257316284	0.18422470700000002
G40	3.1622776602	s7	0.6877508376	3.4977626419	0.1943081414
G40	10.0	s7	0.6933117749000001	3.4702218018	0.20824000480000002
G40	31.6227766017	s7	0.7010047979	3.4291038246	0.2233232565
G40	100.0	s7	0.7096373723	3.3896573524	0.2355318458
G40	316.2277660168	s7	0.7149959102	3.3744034958	0.24317256250000002
G40	1000.0	s7	0.7127367289000001	3.4057787476	0.2463368995
G40	3162.2776601684	s7	0.6976412297	3.5065654869	0.24551638010000001
G40	10000.0	s7	0.6621720189	3.7165085487000002	0.2466834508
G40	31622.7766016838	s7	0.6045069696	4.0370310287	0.2512001635
G40	100000.0	s7	0.5209593325	4.4827158928	0.2472811959
G40	316227.7660168379	s7	0.3952148186	5.0850657005	0.22077121100000002
G40	1000000.0	s7	0.2466598724	5.7296196404	0.1752896932
G40	3162277.6601683795	s7	0.12185239040000001	6.2124419441	0.13548552900000002
G40	10000000.0	s7	0.046995545300000004	6.4769458618	0.1141198452
G40	31622776.60168379	s7	0.0142981843	6.5870623817	0.1057337352
G40	100000000.0	s7	0.0025527201	6.6269564972	0.102866017
G40	316227766.01683795	s7	-0.0013279409	6.6399935532	0.10194346600000001
G40	1000000000.0	s7	-0.0025727230000000003	6.6441575851	0.1016892834
G40	3162277660.1683793	s7	-0.0029681103	6.645478447	0.1017542288
G40	10000000000.0	s7	-0.0030934085	6.6458966522	0.1012541098
F10	0.01	s0	0.6999799612000001	3.4125424347	0.3676989829
F10	0.0316227766	s0	0.7001752782	3.4109234734	0.36809371020000003
F10	0.1	s0	0.700824966	3.4083246269	0.3694827339
F10	0.316227766	s0	0.7028209551	3.399436306	0.37198615030000004
F10	1.0	s0	0.7071477206	3.3763590164	0.3739300881
F10	3.1622776602	s0	0.7144441181000001	3.331986618	0.3748835096
F10	10.0	s0	0.724493017	3.2684346924	0.37670150820000003
F10	31.6227766017	s0	0.7361513853	3.1824261246	0.3816722287
F10	100.0	s0	0.7463374420000001	3.108205471	0.3912155799
F10	316.2277660168	s0	0.7513451417	3.0716365776	0.4050698549
F10	1000.0	s0	0.747623306	3.099638813	0.4218229479
F10	3162.2776601684	s0	0.7300208872	3.2171583214	0.4405568227
F10	10000.0	s0	0.6926816	3.456922821	0.4563528549
F10	31622.7766016838	s0	0.633723001	3.8021133041	0.46270179710000003
F10	100000.0	s0	0.5460886469	4.2610594177	0.45870418230000004
F10	316227.7660168379	s0	0.41130908460000004	4.8637452507	0.4380760171
F10	1000000.0	s0	0.2515199899	5.5134661942	0.40208797030000004
F10	3162277.6601683795	s0	0.1219327882	5.9867214508	0.37216402460000003
F10	10000000.0	s0	0.047677082	6.2322543297	0.3563076834
F10	31622776.60168379	s0	0.016057911600000002	6.3308010025	0.3500190683
F10	100000000.0	s0	0.0048114052000000004	6.365674057	0.3478585954
F10	316227766.01683795	s0	0.0011079730000000002	6.377181076	0.3471863535
F10	1000000000.0	s0	-7.87628e-05	6.3808503342	0.34691953810000004
F10	3162277660.1683793	s0	-0.0004556338	6.3820136261	0.3470473783
F10	10000000000.0	s0	-0.0005749464	6.3823815994	0.34728176720000004
F10	0.01	s5	0.6810467268	3.4463222237	0.3232922997
F10	0.0316227766	s5	0.6818776430000001	3.4432832527	0.3234471734
F10	0.1	s5	0.6835566901	3.4357773285	0.3243473494
F10	0.316227766	s5	0.6866769885	3.4219772568	0.3251637109
F10	1.0	s5	0.6915861374000001	3.4011794815	0.3271305338
F10	3.1622776602	s5	0.6981756209000001	3.3738922653	0.33139823690000003
F10	10.0	s5	0.7066286843	3.3321600533	0.337901991
F10	31.6227766017	s5	0.7175190518	3.2778524971	0.3446829907
F10	100.0	s5	0.7290613689000001	3.2229841881	0.35006346180000003
F10	316.2277660168	s5	0.7368143239	3.1824168968	0.35662971660000004
F10	1000.0	s5	0.7350887201	3.1987300072	0.3694192476
F10	3162.2776601684	s5	0.7180374836000001	3.3019214439	0.39245025
F10	10000.0	s5	0.6810963374	3.518601532	0.4200790506
F10	31622.7766016838	s5	0.6235048227000001	3.8599275742	0.4393649935
F10	100000.0	s5	0.5399886946	4.3289030914	0.44416169040000003
F10	316227.7660168379	s5	0.4114626397	4.9791764793	0.4290063381
F10	1000000.0	s5	0.2551874966	5.6736377220000005	0.3983615855
F10	3162277.6601683795	s5	0.12465669060000001	6.1654502335	0.37254834530000003
F10	10000000.0	s5	0.048892922400000004	6.4199169235	0.3585634942
F10	31622776.60168379	s5	0.0166280556	6.5213958778	0.3529251705
F10	100000000.0	s5	0.0051692514	6.5577284355	0.35097688250000003
F10	316227766.01683795	s5	0.0013987163	6.569730484	0.35036098790000003
F10	1000000000.0	s5	0.0001908457	6.57355867	0.3500915223
F10	3162277660.1683793	s5	-0.0001926851	6.5747723846	0.3501348516
F10	10000000000.0	s5	-0.0003141439	6.5751567535	0.35028725590000004
G35	0.01	s0	0.6969285820000001	3.4838802452	0.5764058958
G35	0.0316227766	s0	0.6979756202	3.4755494156	0.5856866694
G35	0.1	s0	0.6988815467	3.4677942581	0.5926583576000001
G35	0.316227766	s0	0.7010417986	3.4534768982	0.6002474581
G35	1.0	s0	0.7058723625000001	3.4246959038	0.608144342
G35	3.1622776602	s0	0.7143798195000001	3.3755816002	0.6155579160000001
G35	10.0	s0	0.7266006119	3.308650589	0.6257186294
G35	31.6227766017	s0	0.7405803317	3.2324424019	0.6392710584
G35	100.0	s0	0.7526564093	3.1632584457	0.648181338
G35	316.2277660168	s0	0.7591123237	3.1149543304	0.6521980869
G35	1000.0	s0	0.7564681999999999	3.1251031914	0.6680892601
G35	3162.2776601684	s0	0.739493853	3.2487356911	0.7061264001
G35	10000.0	s0	0.7017555484	3.4915277252	0.7480281511
G35	31622.7766016838	s0	0.6398873366000001	3.8569075966	0.761754919
G35	100000.0	s0	0.5475258287	4.3620472794000005	0.7368745438000001
G35	316227.7660168379	s0	0.4086054638	5.0445437813	0.6741072955
G35	1000000.0	s0	0.2501060866	5.7562492561	0.5947002818
G35	3162277.6601683795	s0	0.12264641	6.2853199387	0.5333961351000001
G35	10000000.0	s0	0.048582325	6.5771945915	0.5011073378
G35	31622776.60168379	s0	0.016749813500000002	6.6947451668	0.48831588260000003
G35	100000000.0	s0	0.0053890798	6.7359424438	0.4839225321
G35	316227766.01683795	s0	0.0016440084	6.7495169754	0.4824898534
G35	1000000000.0	s0	0.00044362300000000003	6.7538488083	0.48201203010000004
G35	3162277660.1683793	s0	6.23031e-05	6.7552228699	0.48193142110000003
G35	10000000000.0	s0	-5.84062e-05	6.7556575241	0.48252348170000003
F32	0.01	s0	0.677142632	3.4957160606	0.0541912487
F32	0.0316227766	s0	0.677432125	3.4941051979	0.053916596000000004
F32	0.1	s0	0.6786042224000001	3.4872821045	0.0539993328
F32	0.316227766	s0	0.6810150553000001	3.4707215157	0.054379135700000004
F32	1.0	s0	0.6852809296	3.4413584061	0.055383853600000005
F32	3.1622776602	s0	0.6920111949000001	3.3987989235000002	0.0566510911
F32	10.0	s0	0.7019468375	3.3412153549	0.057780931
F32	31.6227766017	s0	0.714683619	3.2658606033	0.058587696200000004
F32	100.0	s0	0.7283992384	3.1892728233	0.0600519918
F32	316.2277660168	s0	0.7400522492	3.1284786987	0.0643683082
F32	1000.0	s0	0.7447473281	3.1024138947	0.07337256930000001
F32	3162.2776601684	s0	0.7351292265	3.169218792	0.08689485820000001
F32	10000.0	s0	0.7040527228	3.3508178024	0.1000999724
F32	31622.7766016838	s0	0.6491558096000001	3.6567996788	0.1071479567
F32	100000.0	s0	0.5631948887	4.112925972	0.1069783839
F32	316227.7660168379	s0	0.4263511863	4.7731667175	0.0999442641
F32	1000000.0	s0	0.2627693383	5.4834105301000005	0.0892109172
F32	3162277.6601683795	s0	0.1282029055	5.9955973358	0.0809315751
F32	10000000.0	s0	0.0491937992	6.2684255943	0.0766835554
F32	31622776.60168379	s0	0.0150212125	6.3809903412	0.07502502900000001
F32	100000000.0	s0	0.0027883688	6.4198476181	0.07445713820000001
F32	316227766.01683795	s0	-0.0012489124	6.4324957504	0.0742758371
F32	1000000000.0	s0	-0.0025434363	6.4365327301	0.0741986503
F32	3162277660.1683793	s0	-0.0029545354	6.4378124542	0.0741268805
F32	10000000000.0	s0	-0.0030848783	6.4382186584	0.0742215752
G40	0.01	s4	0.6727398813000001	3.4691593437	0.1081173809
G40	0.0316227766	s4	0.6735050496	3.4660424118	0.1077083321
G40	0.1	s4	0.6746860949	3.4612461662	0.10918220340000001
G40	0.316227766	s4	0.6769410499	3.4512099113	0.1134901294
G40	1.0	s4	0.6801989892	3.4321742668	0.1217230947
G40	3.1622776602	s4	0.6846047911	3.3980996666	0.1341891359
G40	10.0	s4	0.6916346342	3.3456345482	0.14948382970000001
G40	31.6227766017	s4	0.7033826095	3.2799358635	0.16603770410000002
G40	100.0	s4	0.7195469918	3.2113389969	0.1815778519
G40	316.2277660168	s4	0.7331642859	3.1461560364	0.19322101220000001
G40	1000.0	s4	0.7364280057	3.1380858269	0.20030312700000003
G40	3162.2776601684	s4	0.7223243698	3.2322577591	0.2079568527
G40	10000.0	s4	0.6852053053	3.4384457397	0.2208686232
G40	31622.7766016838	s4	0.6254459664	3.7807877846	0.23387944770000002
G40	100000.0	s4	0.5394403503	4.2607537155	0.2350948341
G40	316227.7660168379	s4	0.40673201810000004	4.9303588486	0.2127066854
G40	1000000.0	s4	0.2486396535	5.6156182671	0.1704598729
G40	3162277.6601683795	s4	0.1204447673	6.1109356041	0.1328543035
G40	10000000.0	s4	0.0466757074	6.3762415390000005	0.112684026
G40	31622776.60168379	s4	0.015178725	6.4816439896	0.10478630230000001
G40	100000000.0	s4	0.0039655891	6.5181060867	0.1020958802
G40	316227766.01683795	s4	0.0002721057	6.5303808022	0.1012204284
G40	1000000000.0	s4	-0.0009113947000000001	6.5343580933	0.1009039831
G40	3162277660.1683793	s4	-0.0012872775	6.5356195755	0.10106703730000001
G40	10000000000.0	s4	-0.0014063143	6.5360189133	0.1010004703
F32	0.01	s1	0.7216422277	3.271984436	0.0619059926
F32	0.0316227766	s1	0.7218227889000001	3.2721499786	0.0614552036
F32	0.1	s1	0.7229872926	3.2670213814	0.0612879774
F32	0.316227766	s1	0.7248429122000001	3.260275322	0.061188433300000004
F32	1.0	s1	0.72799285	3.2495912933	0.0609848091
F32	3.1622776602	s1	0.7330335748	3.227952404	0.0608746402
F32	10.0	s1	0.7407998481	3.188451088	0.0613134824
F32	31.6227766017	s1	0.7506528229	3.1338998413	0.0629704519
F32	100.0	s1	0.759163538	3.0795561409	0.0669639442
F32	316.2277660168	s1	0.7618712041	3.0695110397	0.0737091748
F32	1000.0	s1	0.7554811587	3.1290915909	0.0831905807
F32	3162.2776601684	s1	0.7369283910000001	3.2477631454	0.0957605114
F32	10000.0	s1	0.7028287836	3.4540292816	0.1073680665
F32	31622.7766016838	s1	0.6489821727	3.7708624611	0.11180599690000001
F32	100000.0	s1	0.5624992358	4.2428141594	0.1094682085
F32	316227.7660168379	s1	0.4223228639	4.8969204559	0.101599779
F32	1000000.0	s1	0.2561699593	5.5671288948	0.0906149151
F32	3162277.6601683795	s1	0.1235711245	6.0763572426	0.0821742086
F32	10000000.0	s1	0.0484457677	6.3477269173	0.07786884370000001
F32	31622776.60168379	s1	0.0166342444	6.4588183975	0.0761969948
F32	100000000.0	s1	0.0053452843	6.4969835739	0.07563132780000001
F32	316227766.01683795	s1	0.0016308782	6.509376915	0.07544736190000001
F32	1000000000.0	s1	0.0004410646	6.5133293762	0.07538185060000001
F32	3162277660.1683793	s1	6.32316e-05	6.5145831451	0.07538821100000001
F32	10000000000.0	s1	-5.6410300000000004e-05	6.5149797363	0.0753204652
socialsupport-bin	0.01	s3	0.7243221746	3.4220263863	0.0116171344
socialsupport-bin	0.0316227766	s3	0.7250051377000001	3.4186258698	0.010736551300000001
socialsupport-bin	0.1	s3	0.7257438322	3.4135867767	0.0113473891
socialsupport-bin	0.316227766	s3	0.7268255170000001	3.4044275703	0.012510068000000001
socialsupport-bin	1.0	s3	0.7283057913000001	3.3895029945	0.014494001400000001
socialsupport-bin	3.1622776602	s3	0.7306387637	3.3666874542	0.0170689175
socialsupport-bin	10.0	s3	0.7343552828000001	3.3388907013	0.0197638963
socialsupport-bin	31.6227766017	s3	0.7397508489	3.2992553902	0.022661713
socialsupport-bin	100.0	s3	0.7455635145	3.2650146942	0.026040075000000003
socialsupport-bin	316.2277660168	s3	0.7486733386000001	3.2676158943	0.029314229900000002
socialsupport-bin	1000.0	s3	0.7453374685	3.3144376373	0.0312253338
socialsupport-bin	3162.2776601684	s3	0.7300223303000001	3.4332415543	0.0320029858
socialsupport-bin	10000.0	s3	0.6949666414	3.6604898796	0.0327407346
socialsupport-bin	31622.7766016838	s3	0.6347266242	4.0331901321	0.0298397019
socialsupport-bin	100000.0	s3	0.5421184424000001	4.5751788254	0.0199169104
socialsupport-bin	316227.7660168379	s3	0.4033543365	5.3119350052	0.0057285068
socialsupport-bin	1000000.0	s3	0.24381527100000003	6.0705483856	-0.0056496488000000004
socialsupport-bin	3162277.6601683795	s3	0.1163398649	6.5952478714	-0.011162834
socialsupport-bin	10000000.0	s3	0.0447378211	6.8696958313	-0.0131394115
socialsupport-bin	31622776.60168379	s3	0.0148124443	6.9783586349	-0.0137738744
socialsupport-bin	100000000.0	s3	0.0042679778	7.0158222923	-0.0139756362
socialsupport-bin	316227766.01683795	s3	0.000807905	7.0281016464	-0.0140345113
socialsupport-bin	1000000000.0	s3	-0.00029949400000000003	7.0320161705	-0.014061042000000001
socialsupport-bin	3162277660.1683793	s3	-0.0006510396	7.0332571716	-0.014078977500000001
socialsupport-bin	10000000000.0	s3	-0.0007623113	7.0336498184	-0.0140476616
F32	0.01	s6	0.7010656751000001	3.4302403679	0.0541902111
F32	0.0316227766	s6	0.7007975403000001	3.4341539192	0.0546077125
F32	0.1	s6	0.7009167637	3.4338533936	0.054950118000000006
F32	0.316227766	s6	0.7016747654000001	3.4287669334	0.0552140174
F32	1.0	s6	0.7041204480000001	3.4125198479	0.0555838011
F32	3.1622776602	s6	0.7097613479	3.3785359459	0.0571082232
F32	10.0	s6	0.7190294755000001	3.3273027115	0.0604455942
F32	31.6227766017	s6	0.7293795259	3.2727559929	0.0647227191
F32	100.0	s6	0.7374896138	3.2334887505	0.0688230501
F32	316.2277660168	s6	0.741109066	3.2134354591	0.0732854472
F32	1000.0	s6	0.7363550126	3.2380662003	0.0807871694
F32	3162.2776601684	s6	0.7175098455000001	3.3493126106	0.09281045260000001
F32	10000.0	s6	0.6823280036	3.5703009415	0.1044683296
F32	31622.7766016838	s6	0.6312081632000001	3.8698393936	0.10977499260000001
F32	100000.0	s6	0.556167089	4.2794417725	0.1083596559
F32	316227.7660168379	s6	0.4347644852	4.8988071518	0.10100049800000001
F32	1000000.0	s6	0.27887895960000003	5.6203461113	0.0905974145
F32	3162277.6601683795	s6	0.1403383045	6.1850949783	0.08265104150000001
F32	10000000.0	s6	0.0560777364	6.4962394524	0.0785690435
F32	31622776.60168379	s6	0.0193949284	6.6248807602	0.07697274280000001
F32	100000000.0	s6	0.0062634944	6.6697503967	0.07642937450000001
F32	316227766.0168379	s6	0.0019313443	6.6843718414	0.0762482674
F32	1000000000.0	s6	0.0005424302000000001	6.6890409546	0.0761724718
F32	3162277660.1683793	s6	0.00010131470000000001	6.6905217209	0.07613712930000001
F32	10000000000.0	s6	-3.8387400000000005e-05	6.6909906616	0.07634903180000001
socialsupport-bin	0.01	s6	0.7051247481	3.2568571625000002	0.0589362909
socialsupport-bin	0.0316227766	s6	0.7054886985000001	3.2580746155	0.0575740057
socialsupport-bin	0.1	s6	0.705750306	3.2572210388	0.057362426
socialsupport-bin	0.316227766	s6	0.7064754064000001	3.2535479927	0.0567400366
socialsupport-bin	1.0	s6	0.7087156279	3.2418997307	0.055570994400000004
socialsupport-bin	3.1622776602	s6	0.7134506793000001	3.2188942947	0.053689614000000004
socialsupport-bin	10.0	s6	0.7209992289	3.1830863304	0.0513234482
socialsupport-bin	31.6227766017	s6	0.7303002196	3.1342390747	0.0494814959
socialsupport-bin	100.0	s6	0.7384355613	3.1017918587	0.0496123505
socialsupport-bin	316.2277660168	s6	0.7428920004	3.0877558632	0.0519573486
socialsupport-bin	1000.0	s6	0.7402170249000001	3.1199736443	0.0541747767
socialsupport-bin	3162.2776601684	s6	0.7229912284000001	3.2297862091	0.0540540921
socialsupport-bin	10000.0	s6	0.6847270396	3.446588974	0.0522856056
socialsupport-bin	31622.7766016838	s6	0.6233121089	3.7930864143000003	0.0484071576
socialsupport-bin	100000.0	s6	0.5314441755	4.2801106644	0.040002945500000005
socialsupport-bin	316227.7660168379	s6	0.3930225607	4.9379024124	0.027960605200000002
socialsupport-bin	1000000.0	s6	0.2335682859	5.5875567055	0.0175178149
socialsupport-bin	3162277.6601683795	s6	0.10723730790000001	6.043099678	0.0119162808
socialsupport-bin	10000000.0	s6	0.037345717300000005	6.2717239265	0.0096500035
socialsupport-bin	31622776.60168379	s6	0.00849111	6.3601905632	0.0088568855
socialsupport-bin	100000000.0	s6	-0.0016182197	6.3910727463	0.0085982309
socialsupport-bin	316227766.01683795	s6	-0.0049287157	6.4015253754	0.0085195309
socialsupport-bin	1000000000.0	s6	-0.0059874552	6.4048774261	0.0084898678
socialsupport-bin	3162277660.1683793	s6	-0.0063234342	6.4059399414	0.008432387000000001
socialsupport-bin	10000000000.0	s6	-0.006429771000000001	6.406276062	0.008431057300000001
G47	0.01	s0	0.6900064539	3.547525795	0.0549559572
G47	0.0316227766	s0	0.6902671856	3.5456986046	0.0552985129
G47	0.1	s0	0.6906886291000001	3.541760685	0.0557969483
G47	0.316227766	s0	0.6919165105	3.5322721061999998	0.056315328500000005
G47	1.0	s0	0.694641605	3.5134755440000003	0.0575658562
G47	3.1622776602	s0	0.6995399983	3.4809367065	0.060090067600000005
G47	10.0	s0	0.7068620814000001	3.4326002312	0.065230763
G47	31.6227766017	s0	0.7157643122	3.3703841515	0.0735227559
G47	100.0	s0	0.7242057627	3.306294693	0.0818435651
G47	316.2277660168	s0	0.7294362982	3.2636660538	0.087209483
G47	1000.0	s0	0.7269832255	3.2705254898	0.09230284180000001
G47	3162.2776601684	s0	0.7094444857000001	3.3654724503	0.1019177602
G47	10000.0	s0	0.6725167135	3.5944622383000002	0.1135723037
G47	31622.7766016838	s0	0.6177359897	3.9287675743	0.1162672663
G47	100000.0	s0	0.5367266243000001	4.373603363	0.10018133850000001
G47	316227.7660168379	s0	0.4089897208	5.0018331833	0.0656210259
G47	1000000.0	s0	0.2562111027	5.6754837608	0.0311870685
G47	3162277.6601683795	s0	0.1275558216	6.1779415512	0.0116623963
G47	10000000.0	s0	0.0499633358	6.4459651031	0.0037260983000000003
G47	31622776.60168379	s0	0.0159431813	6.555222332	0.0009772538
G47	100000000.0	s0	0.0037060458	6.5937323532	7.97006e-05
G47	316227766.01683795	s0	-0.0003388503	6.6066510391	-0.00019547500000000002
G47	1000000000.0	s0	-0.0016364674	6.6108952026	-0.00027627260000000003
G47	3162277660.1683793	s0	-0.0020487652	6.6122416229	-0.00025849550000000003
G47	10000000000.0	s0	-0.0021793244	6.6126678696	-0.000609838
socialsupport-bin	0.01	s9	0.6842793286000001	3.4764380379	0.0523608163
socialsupport-bin	0.0316227766	s9	0.6848819073	3.4722836456	0.0525669121
socialsupport-bin	0.1	s9	0.6861200256000001	3.4648184433	0.0527704603
socialsupport-bin	0.316227766	s9	0.6886966156000001	3.4495914078	0.053413147300000005
socialsupport-bin	1.0	s9	0.6927746133	3.4267115288	0.054412846
socialsupport-bin	3.1622776602	s9	0.6987402796000001	3.3982924957	0.0559048258
socialsupport-bin	10.0	s9	0.707264291	3.3562963371	0.0581191452
socialsupport-bin	31.6227766017	s9	0.717937781	3.3055376663000002	0.061079774100000005
socialsupport-bin	100.0	s9	0.7283630989000001	3.2490379753	0.06439207870000001
socialsupport-bin	316.2277660168	s9	0.7346231462	3.2105393829	0.0668819016
socialsupport-bin	1000.0	s9	0.7318765223	3.2167465591	0.0662597359
socialsupport-bin	3162.2776601684	s9	0.7153338518	3.3134738884	0.0621506873
socialsupport-bin	10000.0	s9	0.6806254388	3.5160085373000003	0.056741654100000004
socialsupport-bin	31622.7766016838	s9	0.6246169517	3.8209189491	0.0475657746
socialsupport-bin	100000.0	s9	0.5368025961	4.281216156	0.032269330400000004
socialsupport-bin	316227.7660168379	s9	0.3978169281	4.9687521133	0.014828267800000001
socialsupport-bin	1000000.0	s9	0.23828115360000002	5.6587188988	0.0025880150000000004
socialsupport-bin	3162277.6601683795	s9	0.11379384890000001	6.1401116257	-0.0026968042
socialsupport-bin	10000000.0	s9	0.0441840469	6.3808622360000005	-0.0044330195000000005
socialsupport-bin	31622776.60168379	s9	0.014912734700000001	6.4739518242	-0.0049650842
socialsupport-bin	100000000.0	s9	0.0045525981	6.5066120911	-0.0051305029
socialsupport-bin	316227766.01683795	s9	0.0011467824	6.5174056778	-0.0051818602
socialsupport-bin	1000000000.0	s9	5.60723e-05	6.520846035	-0.0051935108
socialsupport-bin	3162277660.1683793	s9	-0.0002902285	6.5219367218	-0.0051605898
socialsupport-bin	10000000000.0	s9	-0.0003999006	6.5222820015	-0.005167480800000001
socialsupport-bin	0.01	s8	0.6745379998000001	3.4560563049	0.006305953600000001
socialsupport-bin	0.0316227766	s8	0.6742326966000001	3.4587541274999998	0.0068553399
socialsupport-bin	0.1	s8	0.6749110763	3.4558688545000003	0.0072556469
socialsupport-bin	0.316227766	s8	0.6765154033	3.4479729614	0.0078499515
socialsupport-bin	1.0	s8	0.6797776988	3.4349883499000002	0.0085297237
socialsupport-bin	3.1622776602	s8	0.6856256497000001	3.4137984085	0.009063862300000001
socialsupport-bin	10.0	s8	0.6941246533000001	3.374750267	0.0095999512
socialsupport-bin	31.6227766017	s8	0.7045528594	3.3062697945	0.011249146500000001
socialsupport-bin	100.0	s8	0.7160834947	3.2217755661	0.0154824283
socialsupport-bin	316.2277660168	s8	0.7258234586	3.1658715401	0.0221136054
socialsupport-bin	1000.0	s8	0.7276839650000001	3.1694967842	0.0287413693
socialsupport-bin	3162.2776601684	s8	0.7142504620000001	3.2625092049	0.0336828625
socialsupport-bin	10000.0	s8	0.6806687651000001	3.4598863335	0.0369135312
socialsupport-bin	31622.7766016838	s8	0.6256213322	3.7743830605	0.036035717
socialsupport-bin	100000.0	s8	0.542278286	4.2268690605	0.028727280400000003
socialsupport-bin	316227.7660168379	s8	0.4105668375	4.8655406532	0.017106292000000002
socialsupport-bin	1000000.0	s8	0.2506222711	5.5448091698	0.0050817934
socialsupport-bin	3162277.6601683795	s8	0.119439759	6.0346659241	-0.0033381497
socialsupport-bin	10000000.0	s8	0.0448036161	6.2912107735	-0.0073921752
socialsupport-bin	31622776.60168379	s8	0.0134104891	6.3918776894	-0.008909324500000001
socialsupport-bin	100000000.0	s8	0.0023197235000000003	6.4268059349	-0.0094168943
socialsupport-bin	316227766.01683795	s8	-0.0013229294	6.4383132706	-0.0095800389
socialsupport-bin	1000000000.0	s8	-0.0024891336	6.4419824142	-0.0096299288
socialsupport-bin	3162277660.1683793	s8	-0.0028594067	6.4431460381	-0.0096438488
socialsupport-bin	10000000000.0	s8	-0.0029765919	6.4435138512	-0.0096814573
G35	0.01	s9	0.6947780545000001	3.4500853004	0.6536423931
G35	0.0316227766	s9	0.6947795178	3.453061718	0.6551825330000001
G35	0.1	s9	0.6957424294	3.4486574326	0.6532432343
G35	0.316227766	s9	0.6971863322	3.442646759	0.6528622464
G35	1.0	s9	0.6995467614	3.4327379112	0.6530786159
G35	3.1622776602	s9	0.7034166373	3.4146035385	0.6538122417000001
G35	10.0	s9	0.7099420670000001	3.3775627861	0.6577300108
G35	31.6227766017	s9	0.7200418939000001	3.3145555038	0.6661095807
G35	100.0	s9	0.7317126522	3.2432720222	0.6721636386000001
G35	316.2277660168	s9	0.7397827022	3.1969694519	0.6772593294
G35	1000.0	s9	0.7375915405	3.2257606583	0.69654883
G35	3162.2776601684	s9	0.7189350727	3.345216507	0.731269747
G35	10000.0	s9	0.6802275547000001	3.5779905777	0.7648075998
G35	31622.7766016838	s9	0.6215172514	3.9099359665	0.7731832263
G35	100000.0	s9	0.5350494679	4.3838286171	0.7495521289
G35	316227.7660168379	s9	0.400289057	5.0309755173	0.6936540376
G35	1000000.0	s9	0.2419986344	5.7061871262	0.6190007161000001
G35	3162277.6601683795	s9	0.1160784249	6.1888352737	0.5576689394000001
G35	10000000.0	s9	0.0446914397	6.4381014061	0.5240911245000001
G35	31622776.60168379	s9	0.0144147124	6.5357626686	0.5105639452
G35	100000000.0	s9	0.003660804	6.5702351418	0.5058893905
G35	316227766.01683795	s9	0.000121281	6.582094574	0.5043863228000001
G35	1000000000.0	s9	-0.0010128021	6.5858964691	0.5039168516
G35	3162277660.1683793	s9	-0.0013728046	6.5871018372	0.5040852665000001
G35	10000000000.0	s9	-0.0014868718000000001	6.5874836044	0.5044484948
F32	0.01	s2	0.7049722988	3.4197743301	0.048770944100000005
F32	0.0316227766	s2	0.7055561828	3.4172473183	0.0486856664
F32	0.1	s2	0.7066899987	3.4134745673999998	0.048599484400000004
F32	0.316227766	s2	0.7085761667	3.4056718292	0.0484679949
F32	1.0	s2	0.7121704513	3.3852834129	0.048443401500000004
F32	3.1622776602	s2	0.7184005306	3.3488772163	0.048798437
F32	10.0	s2	0.7273283401	3.2989577065	0.050312039
F32	31.6227766017	s2	0.7374227855000001	3.2392259827	0.053300868300000005
F32	100.0	s2	0.7460131201	3.1726217918	0.0577177695
F32	316.2277660168	s2	0.7504724264	3.1216109352	0.06407676600000001
F32	1000.0	s2	0.7466335589	3.1400615807	0.0744549401
F32	3162.2776601684	s2	0.7283128844	3.2590014343	0.0901731979
F32	10000.0	s2	0.690862747	3.4955432816	0.1048511689
F32	31622.7766016838	s2	0.6333223779	3.8185257645	0.11112038440000001
F32	100000.0	s2	0.5484931721	4.2586743851	0.1092912962
F32	316227.7660168379	s2	0.4169518773	4.8997476463	0.1007956203
F32	1000000.0	s2	0.2592684447	5.5877995872	0.0889415343
F32	3162277.6601683795	s2	0.12759986580000002	6.1004783897	0.0799419278
F32	10000000.0	s2	0.049020632200000004	6.392173893	0.0754013046
F32	31622776.60168379	s2	0.0146288614	6.518097683	0.0736503533
F32	100000000.0	s2	0.0022494378000000002	6.5618168335	0.0730546728
F32	316227766.01683795	s2	-0.0018444091	6.5760613632	0.07286260900000001
F32	1000000000.0	s2	-0.0031579607000000003	6.5806097412	0.0728003346
F32	3162277660.1683793	s2	-0.0035753298	6.5820524673000005	0.0727442879
F32	10000000000.0	s2	-0.0037074212000000003	6.58250914	0.0728065212
G20	0.01	s5	0.7096788344	3.3075368042	0.5670203514000001
G20	0.0316227766	s5	0.7098987423	3.3067996941	0.567951544
G20	0.1	s5	0.7109680357	3.3020477448	0.5681789286
G20	0.316227766	s5	0.7130663047	3.2918702620999998	0.5694272631
G20	1.0	s5	0.7164167171	3.2749180641	0.5750477078
G20	3.1622776602	s5	0.7217099484	3.2508875885	0.5875885277
G20	10.0	s5	0.7295965743	3.2135565376	0.6068565958000001
G20	31.6227766017	s5	0.7397988431	3.1573053246000002	0.6294184572
G20	100.0	s5	0.7489012302	3.0940431938	0.6460168796
G20	316.2277660168	s5	0.7525820018	3.0543633537	0.6561390405
G20	1000.0	s5	0.7482755874	3.0715579529	0.6629823508
G20	3162.2776601684	s5	0.7313589039	3.1693902321	0.6486781568000001
G20	10000.0	s5	0.6952956578	3.397620533	0.5916576115000001
G20	31622.7766016838	s5	0.6374687128000001	3.7277698212	0.5078895039
G20	100000.0	s5	0.550104659	4.2181541939	0.4391708218
G20	316227.7660168379	s5	0.4147165678	4.9136616364000005	0.39904520860000003
G20	1000000.0	s5	0.2563673479	5.6156932373	0.3608906684
G20	3162277.6601683795	s5	0.1268333475	6.1156241112	0.3226566404
G20	10000000.0	s5	0.050169629300000004	6.3853554649	0.299740501
G20	31622776.60168379	s5	0.0167529784	6.4992709122	0.2903303877
G20	100000000.0	s5	0.0047483688000000005	6.5398284073	0.2870691871
G20	316227766.0168379	s5	0.0007816042	6.5530436783	0.28600587650000003
G20	1000000000.0	s5	-0.0004908802	6.5572637177	0.285731716
G20	3162277660.1683793	s5	-0.0008951514	6.5586021500000005	0.2857625339
G20	10000000000.0	s5	-0.0010231537	6.5590259323	0.28638107420000003
F10	0.01	s7	0.6949112152	3.4053171272	0.3288088538
F10	0.0316227766	s7	0.6961088782	3.3991156235	0.3298310973
F10	0.1	s7	0.6972563669	3.3937138596	0.33036641920000004
F10	0.316227766	s7	0.6991141871000001	3.3843259201	0.3318423575
F10	1.0	s7	0.7021992823000001	3.366755928	0.3344214072
F10	3.1622776602	s7	0.7077367349	3.3307473831	0.33912883800000004
F10	10.0	s7	0.715852385	3.2819106598	0.3460675093
F10	31.6227766017	s7	0.7251644615	3.2387872314	0.3552017213
F10	100.0	s7	0.7333440802000001	3.2086681404	0.3686592091
F10	316.2277660168	s7	0.7368624886	3.1899547424	0.38712976450000003
F10	1000.0	s7	0.7317852809000001	3.2179648781	0.40842935480000003
F10	3162.2776601684	s7	0.7136914216	3.3320580711	0.430157159
F10	10000.0	s7	0.6782333422	3.5381265259	0.4485698569
F10	31622.7766016838	s7	0.6225890869	3.8551986771	0.45725014
F10	100000.0	s7	0.5364445066	4.2933879929	0.4532539646
F10	316227.7660168379	s7	0.4007348945	4.9254456787	0.43054423620000004
F10	1000000.0	s7	0.2429263418	5.6091795578	0.3948843742
F10	3162277.6601683795	s7	0.1173565008	6.1172250328	0.3673123875
F10	10000000.0	s7	0.0460611677	6.3857299156	0.3528663282
F10	31622776.60168379	s7	0.0158311497	6.4926591187	0.3471013418
F10	100000000.0	s7	0.0050954045	6.5304985275	0.3451094402
F10	316227766.01683795	s7	0.0015619144	6.5428471069	0.34447199840000003
F10	1000000000.0	s7	0.0004298788	6.5467868042	0.34424389720000004
F10	3162277660.1683793	s7	7.04353e-05	6.5480360489	0.3439302134
F10	10000000000.0	s7	-4.33957e-05	6.5484314957	0.34335948980000003
G40	0.01	s8	0.7174182071	3.2868613739	0.1118643197
G40	0.0316227766	s8	0.7178787812	3.2882014236	0.114725377
G40	0.1	s8	0.7189684886000001	3.2827085915	0.1169290248
G40	0.316227766	s8	0.721031176	3.2710806808	0.11899774290000001
G40	1.0	s8	0.7241817340000001	3.2538924713	0.1233281155
G40	3.1622776602	s8	0.7286245757	3.2293390465	0.13049397940000002
G40	10.0	s8	0.7354542735	3.1895796509	0.1410477517
G40	31.6227766017	s8	0.7452017201000001	3.1345880356	0.1563269346
G40	100.0	s8	0.7552722475	3.0833255882	0.1775995413
G40	316.2277660168	s8	0.7613636777	3.0496434441	0.20229093780000001
G40	1000.0	s8	0.7586252684	3.0660872917	0.22279113390000002
G40	3162.2776601684	s8	0.7400759111	3.1817103729	0.2381553918
G40	10000.0	s8	0.7002186865000001	3.4156845055	0.2506902855
G40	31622.7766016838	s8	0.64061552	3.7363002663	0.2582115252
G40	100000.0	s8	0.5558740073	4.2001833153	0.2549158845
G40	316227.7660168379	s8	0.4208258966	4.8881161842	0.2302089477
G40	1000000.0	s8	0.25631636280000003	5.6089444695	0.1858792662
G40	3162277.6601683795	s8	0.1232240861	6.1014245148	0.1459394169
G40	10000000.0	s8	0.0480688484	6.3616109962	0.12417263270000001
G40	31622776.60168379	s8	0.0164379485	6.4644348907	0.1155767409
G40	100000000.0	s8	0.0052469943	6.5009356003	0.1126270434
G40	316227766.01683795	s8	0.0015688301	6.5127755661	0.1117082649
G40	1000000000.0	s8	0.0003910448	6.5165506134	0.1113740284
G40	3162277660.1683793	s8	1.7034e-05	6.5177477035999996	0.1112673309
G40	10000000000.0	s8	-0.00010133680000000001	6.5181263199	0.1109658414
fluid-intelligence-custom	0.01	s5	0.6960562903	3.3962031631	0.07469719600000001
fluid-intelligence-custom	0.0316227766	s5	0.6963160711	3.3930028534	0.0753038306
fluid-intelligence-custom	0.1	s5	0.6969930284	3.3882998047	0.0759014517
fluid-intelligence-custom	0.316227766	s5	0.6983482117	3.3796435394	0.0767297455
fluid-intelligence-custom	1.0	s5	0.7013889203	3.3618273468	0.07831711200000001
fluid-intelligence-custom	3.1622776602	s5	0.7071313536	3.3305796814	0.08053955210000001
fluid-intelligence-custom	10.0	s5	0.7161417295	3.281288002	0.08266471830000001
fluid-intelligence-custom	31.6227766017	s5	0.7265411248	3.2192318077	0.0838977983
fluid-intelligence-custom	100.0	s5	0.7346435157	3.175896595	0.0853728148
fluid-intelligence-custom	316.2277660168	s5	0.7375316637	3.1576991997	0.08979712670000001
fluid-intelligence-custom	1000.0	s5	0.7313171614	3.1903802261	0.1005357669
fluid-intelligence-custom	3162.2776601684	s5	0.7103154964	3.3196854935	0.1180709233
fluid-intelligence-custom	10000.0	s5	0.6714595431	3.5425867157	0.1381930481
fluid-intelligence-custom	31622.7766016838	s5	0.6149439788000001	3.839618145	0.1564359069
fluid-intelligence-custom	100000.0	s5	0.5312727409	4.2721923218	0.17317928670000002
fluid-intelligence-custom	316227.7660168379	s5	0.4014870065	4.8977211838	0.1909671384
fluid-intelligence-custom	1000000.0	s5	0.250305644	5.5149709663	0.2088415835
fluid-intelligence-custom	3162277.6601683795	s5	0.1252563099	5.9772522278	0.2226735976
fluid-intelligence-custom	10000000.0	s5	0.0497942431	6.2356968994	0.2292438906
fluid-intelligence-custom	31622776.60168379	s5	0.0165330176	6.3433959923	0.23159462490000002
fluid-intelligence-custom	100000000.0	s5	0.0045326463	6.3817960396	0.23236425460000001
fluid-intelligence-custom	316227766.0168379	s5	0.0005614854	6.3944741211	0.23260416250000002
fluid-intelligence-custom	1000000000.0	s5	-0.0007129696	6.3985229263	0.2326625324
fluid-intelligence-custom	3162277660.1683793	s5	-0.0011178951	6.3998073502	0.2326808009
fluid-intelligence-custom	10000000000.0	s5	-0.0012461686	6.4002140427	0.2327756159
stress-bin	0.01	s4	0.6881125534	3.4701002121	0.0196624351
stress-bin	0.0316227766	s4	0.6876495443	3.4707034836	0.019011240500000002
stress-bin	0.1	s4	0.6881126803000001	3.4687238579	0.0186623894
stress-bin	0.316227766	s4	0.6899435444	3.4586594009000002	0.018344315400000002
stress-bin	1.0	s4	0.6935547545	3.4386665878000002	0.0179548388
stress-bin	3.1622776602	s4	0.6993701636	3.4045299339	0.017714733
stress-bin	10.0	s4	0.7083455738000001	3.3498831215	0.0181387078
stress-bin	31.6227766017	s4	0.7198552071000001	3.2740139275	0.019589886100000002
stress-bin	100.0	s4	0.7301610536	3.2017904205	0.0222205512
stress-bin	316.2277660168	s4	0.7357211039	3.1654073181	0.026632546400000002
stress-bin	1000.0	s4	0.7326364345	3.1811466179	0.0341417928
stress-bin	3162.2776601684	s4	0.7141693936	3.3106287575	0.0432692939
stress-bin	10000.0	s4	0.6758323284000001	3.5634564438	0.049485130700000005
stress-bin	31622.7766016838	s4	0.6174029169	3.9160129318	0.050668080000000004
stress-bin	100000.0	s4	0.5297594629	4.4171149788	0.045695366700000004
stress-bin	316227.7660168379	s4	0.3948464709	5.0637479591	0.0351938164
stress-bin	1000000.0	s4	0.23976039910000002	5.7456651917	0.0268776948
stress-bin	3162277.6601683795	s4	0.1166807245	6.2527757568	0.0242441243
stress-bin	10000000.0	s4	0.0461164878	6.5217965927	0.0238283765
stress-bin	31622776.60168379	s4	0.0158975326	6.6323071136	0.0237875108
stress-bin	100000000.0	s4	0.0051160104	6.6703759079000005	0.0237850523
stress-bin	316227766.0168379	s4	0.0015616888000000002	6.6827469101	0.023798753000000002
stress-bin	1000000000.0	s4	0.0004223343	6.6866935654	0.0237754765
stress-bin	3162277660.1683793	s4	6.05127e-05	6.6879450684	0.023763276200000003
stress-bin	10000000000.0	s4	-5.4127000000000005e-05	6.688341217	0.0239065884
G35	0.01	s5	0.6892430575	3.5090532455	0.6693011146
G35	0.0316227766	s5	0.6919872623000001	3.5050678177	0.6785837916
G35	0.1	s5	0.6929143583	3.5000931358000003	0.6873198526000001
G35	0.316227766	s5	0.69465832	3.4865696373	0.6965720432
G35	1.0	s5	0.6988973121000001	3.4589352798	0.7061776033
G35	3.1622776602	s5	0.7074400031	3.4128284912	0.7159597010000001
G35	10.0	s5	0.7204329065	3.3559959335	0.7307836699
G35	31.6227766017	s5	0.7358089855000001	3.2907038383	0.755393348
G35	100.0	s5	0.7501621909	3.2224753952	0.7828520893
G35	316.2277660168	s5	0.7600150503	3.1650633278	0.8046777754000001
G35	1000.0	s5	0.7617023075	3.1484262962	0.8180045954
G35	3162.2776601684	s5	0.7508524124	3.1963789787	0.8216716887000001
G35	10000.0	s5	0.720336572	3.3746365967	0.8179045566
G35	31622.7766016838	s5	0.6639929221	3.7140560379	0.7995420039000001
G35	100000.0	s5	0.5715101822	4.2673086281	0.7600443429
G35	316227.7660168379	s5	0.42772347650000003	5.0254359665	0.6943270844
G35	1000000.0	s5	0.2615452128	5.7765901909	0.614309654
G35	3162277.6601683795	s5	0.1272632572	6.3187942543	0.5498716358
G35	10000000.0	s5	0.0496456411	6.60002425	0.5146867925
G35	31622776.60168379	s5	0.016399029000000002	6.7129693069	0.5005427929
G35	100000000.0	s5	0.0045459578	6.7525606689	0.4956682108
G35	316227766.01683795	s5	0.0006397202	6.7654243774000005	0.4940919348
G35	1000000000.0	s5	-0.0006122827	6.7695281906	0.49338797510000004
G35	3162277660.1683793	s5	-0.0010099216	6.7708295822	0.49320071940000004
G35	10000000000.0	s5	-0.00113575	6.771241333	0.4932148308
F10	0.01	s1	0.6977973546	3.3101646805	0.30644529200000004
F10	0.0316227766	s1	0.6979714005000001	3.3050514832	0.3049789421
F10	0.1	s1	0.6985173601	3.3004491196	0.3052498506
F10	0.316227766	s1	0.6998598983000001	3.2935584793	0.30591338430000004
F10	1.0	s1	0.7025448831000001	3.2824266739	0.3082892217
F10	3.1622776602	s1	0.7076015229	3.2619182663	0.3138614511
F10	10.0	s1	0.7154805855	3.2221347389	0.3239780326
F10	31.6227766017	s1	0.7251086457	3.1670958557	0.3386427463
F10	100.0	s1	0.7335609788	3.1286330376	0.3591773568
F10	316.2277660168	s1	0.7373258367000001	3.1203997765	0.3858743142
F10	1000.0	s1	0.7334298206000001	3.168857132	0.4123071508
F10	3162.2776601684	s1	0.7186905018	3.2700268555	0.4327483952
F10	10000.0	s1	0.6887968549	3.4515217628	0.4469151054
F10	31622.7766016838	s1	0.6403854341	3.724298584	0.45306969820000004
F10	100000.0	s1	0.5617133917	4.1432151375	0.4506460974
F10	316227.7660168379	s1	0.42833256820000004	4.7661509438	0.4321676893
F10	1000000.0	s1	0.2635199897	5.4765457993	0.39821962710000003
F10	3162277.6601683795	s1	0.1282064363	5.9739430733	0.370083946
F10	10000000.0	s1	0.0504697301	6.2347594414	0.3553273127
F10	31622776.60168379	s1	0.017403356800000002	6.3391560936	0.3495088269
F10	100000000.0	s1	0.0056546997	6.3760741577	0.34751586170000004
F10	316227766.01683795	s1	0.0017878011000000001	6.3881927948	0.34685563480000003
F10	1000000000.0	s1	0.0005489117	6.392056488	0.34663464520000004
F10	3162277660.1683793	s1	0.0001555538	6.3932812729	0.3467125555
F10	10000000000.0	s1	3.09337e-05	6.3936692123	0.3463897794
F10	0.01	s3	0.7068216653	3.2644009743	0.31744778020000003
F10	0.0316227766	s3	0.7073142338	3.2603150482	0.3191117933
F10	0.1	s3	0.7083322638	3.2546696854	0.3186325837
F10	0.316227766	s3	0.7107037386	3.2416103821	0.3174529357
F10	1.0	s3	0.7148766591	3.2168116722	0.3167846875
F10	3.1622776602	s3	0.7213833183	3.1767462997	0.31822444
F10	10.0	s3	0.7304009565	3.11860466	0.3231499605
F10	31.6227766017	s3	0.7409033893	3.0597441788	0.33414190320000003
F10	100.0	s3	0.7499978984	3.0199769554	0.3529308712
F10	316.2277660168	s3	0.7543150995	3.0119974899	0.37629642100000005
F10	1000.0	s3	0.7495313986000001	3.0553030739	0.4006032208
F10	3162.2776601684	s3	0.7289556315	3.1705853043	0.42446810020000003
F10	10000.0	s3	0.6879391307	3.4058265495	0.4446516199
F10	31622.7766016838	s3	0.6280656369000001	3.7390548592	0.4560923215
F10	100000.0	s3	0.5419367801	4.1835799065	0.45439815050000004
F10	316227.7660168379	s3	0.4085622915	4.8160356102	0.4325369707
F10	1000000.0	s3	0.2508369272	5.478492054	0.3963132663
F10	3162277.6601683795	s3	0.12239143990000001	5.9659612694	0.3676381669
F10	10000000.0	s3	0.0481458035	6.2215956879	0.3527007695
F10	31622776.60168379	s3	0.0163932619	6.3230748138	0.34679512500000004
F10	100000000.0	s3	0.0050832101	6.3593272324	0.3447721368
F10	316227766.01683795	s3	0.0013572845	6.3713989639	0.3440727555
F10	1000000000.0	s3	0.0001632313	6.3752501373	0.3439190539
F10	3162277660.1683793	s3	-0.00021595160000000002	6.3764713135	0.3438509576
F10	10000000000.0	s3	-0.0003360679	6.3768579102	0.34388258790000004
G40	0.01	s5	0.6657049469	3.4944453049	0.0622919226
G40	0.0316227766	s5	0.6673514970000001	3.4858112106	0.0708107599
G40	0.1	s5	0.6685696252000001	3.481287159	0.0752181552
G40	0.316227766	s5	0.670773017	3.4714129791	0.07950228990000001
G40	1.0	s5	0.6743526887	3.4556141396	0.0856859575
G40	3.1622776602	s5	0.6794085929	3.4332929115	0.09564530730000001
G40	10.0	s5	0.6868608596	3.3909322662	0.1102866893
G40	31.6227766017	s5	0.6976978311	3.327310318	0.1285757931
G40	100.0	s5	0.7104950793	3.2503003120000002	0.14871738040000002
G40	316.2277660168	s5	0.7205693558	3.208407589	0.1699540313
G40	1000.0	s5	0.7222589437	3.2125666695	0.1914153365
G40	3162.2776601684	s5	0.710146257	3.2916748352000003	0.2108724371
G40	10000.0	s5	0.6800697097	3.4504133301	0.22805765590000002
G40	31622.7766016838	s5	0.6303638482	3.7066539154	0.24070501900000002
G40	100000.0	s5	0.5508214245	4.1108608437	0.2398189714
G40	316227.7660168379	s5	0.4213223534	4.7516125259	0.2138735463
G40	1000000.0	s5	0.2636270828	5.4380872002	0.16816185790000002
G40	3162277.6601683795	s5	0.1311435267	5.9668406029	0.1284648033
G40	10000000.0	s5	0.0523107689	6.2435806732	0.10749706610000001
G40	31622776.60168379	s5	0.018069296000000002	6.3560563698	0.0993491183
G40	100000000.0	s5	0.0058012662	6.3953829117	0.0965805274
G40	316227766.01683795	s5	0.0017518345	6.4082772903	0.0957029447
G40	1000000000.0	s5	0.0004533121	6.4123918381	0.09545549460000001
G40	3162277660.1683793	s5	4.09082e-05	6.4136965637	0.09525907
G40	10000000000.0	s5	-8.97487e-05	6.4141097565	0.09530054800000001
F10	0.01	s9	0.6641595344	3.535593605	0.3505498661
F10	0.0316227766	s9	0.6649924097000001	3.5297683296	0.3506193239
F10	0.1	s9	0.6660065823	3.5203375626	0.3507326133
F10	0.316227766	s9	0.6680799269000001	3.5019160843	0.35195778440000003
F10	1.0	s9	0.6722383719	3.4681744041	0.35479904970000004
F10	3.1622776602	s9	0.6792749166000001	3.4214208069	0.3596429835
F10	10.0	s9	0.6898438655	3.3613392067	0.3685686147
F10	31.6227766017	s9	0.7028250722	3.28606744	0.3849311842
F10	100.0	s9	0.7145900579000001	3.212831562	0.40872581900000005
F10	316.2277660168	s9	0.7208025318	3.1766006813	0.43459920560000004
F10	1000.0	s9	0.7181454643	3.1912539063	0.4562076517
F10	3162.2776601684	s9	0.7024691152	3.3046133118	0.47021284090000004
F10	10000.0	s9	0.6680254766	3.5297903594999998	0.4749350892
F10	31622.7766016838	s9	0.6133747365000001	3.8563270493	0.47121187740000003
F10	100000.0	s9	0.5303298036	4.2810084419	0.4613743946
F10	316227.7660168379	s9	0.398375843	4.8629665297999995	0.4379956733
F10	1000000.0	s9	0.24300792300000001	5.4920793877000005	0.402307079
F10	3162277.6601683795	s9	0.11818106360000001	5.9676042328	0.37349761600000003
F10	10000000.0	s9	0.046629915800000005	6.2214152603	0.3580167564
F10	31622776.60168379	s9	0.0161154879	6.3232682076	0.35179981520000003
F10	100000000.0	s9	0.0052536534	6.3588513336	0.34965669
F10	316227766.01683795	s9	0.0016758651000000002	6.3704862213	0.3489665317
F10	1000000000.0	s9	0.0005294102	6.374197998	0.3486698311
F10	3162277660.1683793	s9	0.0001652879	6.3753751984	0.34862146200000005
F10	10000000000.0	s9	4.9994300000000003e-05	6.3757476654	0.3485147892
G47	0.01	s3	0.7069237190000001	3.3940090828000002	0.0617833725
G47	0.0316227766	s3	0.7084744393	3.3899065056	0.0631704866
G47	0.1	s3	0.7092691484	3.3859211617	0.06289660350000001
G47	0.316227766	s3	0.7109465694	3.3748897285	0.0624097749
G47	1.0	s3	0.7133952103	3.356329689	0.06280688300000001
G47	3.1622776602	s3	0.7168252003000001	3.3254077339	0.0649269116
G47	10.0	s3	0.7217661121000001	3.2827951393	0.069545574
G47	31.6227766017	s3	0.7282977614	3.2302521095	0.0765695763
G47	100.0	s3	0.7345669833	3.1834989395	0.08465366860000001
G47	316.2277660168	s3	0.7387182752	3.1660754013	0.09239688850000001
G47	1000.0	s3	0.7383885438000001	3.1698677444	0.1015366828
G47	3162.2776601684	s3	0.7266732948	3.2523334274	0.1154262217
G47	10000.0	s3	0.6938984633	3.4519722366	0.1291320865
G47	31622.7766016838	s3	0.6357739052	3.7859391975000003	0.1299109995
G47	100000.0	s3	0.5461343351	4.2767421684	0.109114794
G47	316227.7660168379	s3	0.4091107355	4.9367695084	0.0699453082
G47	1000000.0	s3	0.2505898234	5.6139394569	0.0336313383
G47	3162277.6601683795	s3	0.1219578198	6.1192771111	0.013642087700000001
G47	10000000.0	s3	0.047549146800000004	6.3867067413	0.0055156102
G47	31622776.60168379	s3	0.0157687169	6.494648941	0.0026894491
G47	100000000.0	s3	0.0044599597	6.5316755676	0.001766034
G47	316227766.01683795	s3	0.0007358713	6.5438506966	0.0014692162
G47	1000000000.0	s3	-0.00045737070000000004	6.5478610497	0.0014497686000000001
G47	3162277660.1683793	s3	-0.0008362965	6.5491399536	0.0012990951000000001
G47	10000000000.0	s3	-0.0009562572	6.5495446548	0.001361467
stress-bin	0.01	s0	0.6932706949	3.4967159538	-0.0352887234
stress-bin	0.0316227766	s0	0.6942040191000001	3.4888418045	-0.0350574462
stress-bin	0.1	s0	0.6953524934	3.4809281502	-0.0348472992
stress-bin	0.316227766	s0	0.697598594	3.4690168991	-0.034848116400000004
stress-bin	1.0	s0	0.7015552403	3.4466484909	-0.0345456988
stress-bin	3.1622776602	s0	0.7077174038	3.4113162766	-0.0342121898
stress-bin	10.0	s0	0.7158794965	3.3612931633	-0.0342182581
stress-bin	31.6227766017	s0	0.7253753952	3.2971616783	-0.0338830672
stress-bin	100.0	s0	0.7345136763	3.2269795837	-0.0319333658
stress-bin	316.2277660168	s0	0.74026917	3.1750138588	-0.027422597200000003
stress-bin	1000.0	s0	0.7372366640000001	3.1929723206	-0.0196517638
stress-bin	3162.2776601684	s0	0.7195777242	3.3082511977999998	-0.0083393006
stress-bin	10000.0	s0	0.6837378672000001	3.5369770432000003	0.0034757298
stress-bin	31622.7766016838	s0	0.6281484658	3.8615890961	0.0118804623
stress-bin	100000.0	s0	0.543981471	4.3449067574	0.0172894291
stress-bin	316227.7660168379	s0	0.4105108854	5.0199368324	0.020457214
stress-bin	1000000.0	s0	0.2523765337	5.7207621384	0.0213853473
stress-bin	3162277.6601683795	s0	0.12346813050000001	6.2378910713	0.0212650065
stress-bin	10000000.0	s0	0.0480102156	6.5200031052	0.0210206501
stress-bin	31622776.60168379	s0	0.0154272759	6.6351870422	0.0208955846
stress-bin	100000000.0	s0	0.0037755062	6.6752596359	0.0208510064
stress-bin	316227766.01683795	s0	-6.815550000000001e-05	6.6882973251	0.020830591500000002
stress-bin	1000000000.0	s0	-0.0013005025	6.6924586563	0.0208339098
stress-bin	3162277660.1683793	s0	-0.001691964	6.6937782669	0.0208020436
stress-bin	10000000000.0	s0	-0.0018158446	6.6941959991	0.020883770200000002
G47	0.01	s6	0.6768791602	3.5045013962000002	0.0845891851
G47	0.0316227766	s6	0.6779845790000001	3.4960197678	0.0852218205
G47	0.1	s6	0.6790273919	3.4866385651	0.0857389499
G47	0.316227766	s6	0.6802141752	3.4718068924	0.0865007461
G47	1.0	s6	0.6821254160000001	3.450782196	0.0883143725
G47	3.1622776602	s6	0.6855949664000001	3.4160235405	0.0911809116
G47	10.0	s6	0.6917350985	3.3654162445	0.0938852825
G47	31.6227766017	s6	0.7011174592	3.2990285187	0.09445934680000001
G47	100.0	s6	0.7131295213000001	3.23279636	0.0920156642
G47	316.2277660168	s6	0.7237791464000001	3.1996826744	0.0890929406
G47	1000.0	s6	0.7256939284	3.2160825004999998	0.0925735915
G47	3162.2776601684	s6	0.711431574	3.3163876381	0.1073093871
G47	10000.0	s6	0.6752118608000001	3.5306830864	0.1267715999
G47	31622.7766016838	s6	0.6135413338	3.8744251213	0.1326246714
G47	100000.0	s6	0.5208065414	4.3549630203	0.1124957273
G47	316227.7660168379	s6	0.3894397354	4.9833291664	0.07196706180000001
G47	1000000.0	s6	0.2445546688	5.6346951027	0.0347679952
G47	3162277.6601683795	s6	0.1241186719	6.1146460304	0.0142907793
G47	10000000.0	s6	0.0502757468	6.3768694954	0.0059301015
G47	31622776.60168379	s6	0.0174546429	6.4838811531000005	0.0030157652
G47	100000000.0	s6	0.0055743494	6.5219841766	0.0020650015
G47	316227766.01683795	s6	0.0016385476	6.5346673431	0.0017555009
G47	1000000000.0	s6	0.00037491300000000005	6.5387179031	0.0016616145
G47	3162277660.1683793	s6	-2.6611000000000003e-05	6.540002739	0.0017530829
G47	10000000000.0	s6	-0.0001537961	6.5404095535	0.0015314316
G47	0.01	s8	0.6895006968	3.3264725494	0.0396688108
G47	0.0316227766	s8	0.6904243805	3.3211962891	0.0396889777
G47	0.1	s8	0.6913484184	3.3138327255	0.0393894687
G47	0.316227766	s8	0.6927542729	3.3027146759	0.0395061466
G47	1.0	s8	0.6950776514	3.2851161613	0.040786477
G47	3.1622776602	s8	0.6989387941	3.2598050919	0.04319611
G47	10.0	s8	0.7053945724	3.2235990143	0.046570807400000004
G47	31.6227766017	s8	0.7146258658	3.1775593948	0.0526745403
G47	100.0	s8	0.7244250273	3.1289966507	0.0637226281
G47	316.2277660168	s8	0.7308766492000001	3.0986269989	0.0779200011
G47	1000.0	s8	0.7307719691	3.1013955231	0.0937343866
G47	3162.2776601684	s8	0.7196084315	3.1517489967	0.11286405520000001
G47	10000.0	s8	0.6923566556	3.3189531212	0.13030181700000001
G47	31622.7766016838	s8	0.6437809395	3.6054990463000003	0.1323224033
G47	100000.0	s8	0.560189892	4.0554246407	0.1119517953
G47	316227.7660168379	s8	0.4231082776	4.6948209648	0.074000309
G47	1000000.0	s8	0.26065689200000003	5.3690742035	0.0380050804
G47	3162277.6601683795	s8	0.1277082329	5.8766435471000005	0.0174624269
G47	10000000.0	s8	0.0504772302	6.1412276688	0.0089002313
G47	31622776.60168379	s8	0.0174356204	6.2448245316	0.0058903406
G47	100000000.0	s8	0.0056724931	6.2804580803	0.0049008507
G47	316227766.01683795	s8	0.0017982985	6.2922829628	0.0045836606
G47	1000000000.0	s8	0.0005568823000000001	6.2961177864	0.0044771634
G47	3162277660.1683793	s8	0.00016267400000000002	6.2973338623	0.0044154433
G47	10000000000.0	s8	3.78269e-05	6.2977187233	0.0043924894
F10	0.01	s8	0.6833962067	3.3467734947	0.29576690710000003
F10	0.0316227766	s8	0.6839359954	3.3446458626	0.2943922758
F10	0.1	s8	0.6851476901	3.3397177315	0.2955681235
F10	0.316227766	s8	0.6877869398	3.3286281509	0.2983152304
F10	1.0	s8	0.6927563696	3.3058944626	0.30370897820000003
F10	3.1622776602	s8	0.6994556908	3.2737075768	0.3126354306
F10	10.0	s8	0.7078446380000001	3.2352560883	0.3240219465
F10	31.6227766017	s8	0.7191761857000001	3.1827933083	0.3368417621
F10	100.0	s8	0.7318008022	3.114027359	0.3522761223
F10	316.2277660168	s8	0.7398547793	3.071681572	0.37262389630000003
F10	1000.0	s8	0.7375641548	3.0947667389	0.3999327666
F10	3162.2776601684	s8	0.7196389955	3.2009677429	0.430943144
F10	10000.0	s8	0.6822306745000001	3.4267681046	0.45454578980000004
F10	31622.7766016838	s8	0.6251809143	3.7513970299	0.46425312560000004
F10	100000.0	s8	0.5412587639	4.1883479004	0.4600416801
F10	316227.7660168379	s8	0.412077564	4.8087868843	0.4367503411
F10	1000000.0	s8	0.2577095085	5.4610590744	0.3997068841
F10	3162277.6601683795	s8	0.1282570458	5.9500545425	0.3704732302
F10	10000000.0	s8	0.051108307500000005	6.2144423904	0.3553103375
F10	31622776.60168379	s8	0.017574564100000002	6.3192376747	0.34933953030000003
F10	100000000.0	s8	0.0055577224	6.3559915886	0.34729326720000003
F10	316227766.01683795	s8	0.0015909739	6.3685173264	0.3466132106
F10	1000000000.0	s8	0.0003189604	6.3725509186	0.34642496580000004
F10	3162277660.1683793	s8	-8.50147e-05	6.3738299484	0.346333803
F10	10000000000.0	s8	-0.0002129494	6.3742347183	0.3457585434
G20	0.01	s4	0.6966867402	3.3345222969	0.5464900319
G20	0.0316227766	s4	0.6971906192	3.3328542213	0.5461925951000001
G20	0.1	s4	0.6981938899	3.328498745	0.5472568318000001
G20	0.316227766	s4	0.7000938040000001	3.3198409729	0.5514054702
G20	1.0	s4	0.7032756373	3.305772419	0.5625870027000001
G20	3.1622776602	s4	0.708358614	3.2809337349	0.5837434278
G20	10.0	s4	0.7168238988000001	3.2376206856	0.6126681883
G20	31.6227766017	s4	0.7290758668	3.1757922211	0.6478841669000001
G20	100.0	s4	0.7411373192	3.1156813622	0.6760817712
G20	316.2277660168	s4	0.7472553257	3.0921558914	0.6796962012000001
G20	1000.0	s4	0.7440539441	3.1289607773	0.6591135478
G20	3162.2776601684	s4	0.7288866098	3.2321749763	0.6223798916000001
G20	10000.0	s4	0.6972921977000001	3.4251408386	0.5698793422
G20	31622.7766016838	s4	0.6433107574	3.7413461342	0.5051563106
G20	100000.0	s4	0.5562909606	4.2152772865	0.4464937875
G20	316227.7660168379	s4	0.41880515570000004	4.8810298386	0.4077884405
G20	1000000.0	s4	0.2561205029	5.5507593689	0.3712596225
G20	3162277.6601683795	s4	0.1241181117	6.0256466942	0.3345951206
G20	10000000.0	s4	0.0484037104	6.2741255341	0.31208347280000004
G20	31622776.60168379	s4	0.016201085900000002	6.3736804543	0.3027081623
G20	100000000.0	s4	0.004757667	6.4095925064	0.29944498410000003
G20	316227766.0168379	s4	0.0009908681	6.4212653198	0.2983814004
G20	1000000000.0	s4	-0.0002159439	6.4249877777	0.29800160400000003
G20	3162277660.1683793	s4	-0.0005991409	6.4261679687	0.2979158702
G20	10000000000.0	s4	-0.0007205609000000001	6.4265416946	0.2959866862
G35	0.01	s4	0.6775240478	3.5079027596	0.7167474545
G35	0.0316227766	s4	0.6782377131	3.5034558563	0.7185009391
G35	0.1	s4	0.6793546868	3.4964319572	0.7178396394000001
G35	0.316227766	s4	0.6810141780000001	3.4865921173	0.7163994139000001
G35	1.0	s4	0.6834627095	3.4750825195	0.7150601433
G35	3.1622776602	s4	0.687726233	3.4549373856	0.7150402897
G35	10.0	s4	0.6949486880000001	3.4203542633	0.7176109341
G35	31.6227766017	s4	0.7051392022	3.3691940689	0.7246377054
G35	100.0	s4	0.7161107483	3.3133631554000003	0.7386713919
G35	316.2277660168	s4	0.7241500032	3.2629924583	0.7629496583
G35	1000.0	s4	0.7241062554000001	3.2609431763	0.7898461575
G35	3162.2776601684	s4	0.709090176	3.351351963	0.8057546436
G35	10000.0	s4	0.6733007998	3.5376498909	0.8089864152
G35	31622.7766016838	s4	0.6150512725	3.8551784325	0.7952942024
G35	100000.0	s4	0.5278259112	4.3012334061	0.7597339352
G35	316227.7660168379	s4	0.3944798687	4.9385739174	0.6955478335
G35	1000000.0	s4	0.2391445587	5.6011264992	0.6165770634000001
G35	3162277.6601683795	s4	0.1146628873	6.0785796509	0.5540323206000001
G35	10000000.0	s4	0.0436714293	6.3205146179	0.5200772497
G35	31622776.60168379	s4	0.013504784700000001	6.4133109818000005	0.5064077947
G35	100000000.0	s4	0.0027840721000000003	6.4459866257	0.5016943431
G35	316227766.01683795	s4	-0.000745113	6.4569460068	0.5001214379
G35	1000000000.0	s4	-0.0018759069	6.4604394608	0.49963771570000004
G35	3162277660.1683793	s4	-0.0022349312	6.4615469055	0.4994980094
G35	10000000000.0	s4	-0.0023486415	6.4618973618	0.4995164033
G20	0.01	s8	0.6469571780000001	3.4628514824	0.5495576600000001
G20	0.0316227766	s8	0.6484826816	3.4547536659	0.5519400767
G20	0.1	s8	0.6490152387	3.4533288498	0.5514198733
G20	0.316227766	s8	0.6509718869000001	3.4491642761	0.5506707867
G20	1.0	s8	0.6561862919	3.4413701935	0.5511275531000001
G20	3.1622776602	s8	0.6683708755000001	3.424324913	0.5548546071
G20	10.0	s8	0.6875255543000001	3.386136322	0.563150008
G20	31.6227766017	s8	0.707982965	3.3351063576	0.5708472082
G20	100.0	s8	0.7245647652	3.2785213432	0.5706137362
G20	316.2277660168	s8	0.7342193499	3.2348330803	0.5699025721000001
G20	1000.0	s8	0.7349660795	3.2310793648000002	0.5791369782
G20	3162.2776601684	s8	0.7226359619	3.312196434	0.5879371760000001
G20	10000.0	s8	0.6888925598	3.5197526665	0.5682203455
G20	31622.7766016838	s8	0.6267326117	3.8717730484	0.5132777497000001
G20	100000.0	s8	0.5290670145	4.3670001221	0.45310628810000003
G20	316227.7660168379	s8	0.3856274764	5.0785052032	0.4131268933
G20	1000000.0	s8	0.2292257276	5.7534466248000005	0.37784313410000003
G20	3162277.6601683795	s8	0.1094073713	6.2148092804	0.3429416819
G20	10000000.0	s8	0.042688096200000004	6.4510090065	0.32119442260000003
G20	31622776.60168379	s8	0.0146787653	6.5454312744	0.3120277271
G20	100000000.0	s8	0.0047742966	6.5783701019	0.30882565300000003
G20	316227766.01683795	s8	0.0015194659	6.5894677544	0.30778018560000003
G20	1000000000.0	s8	0.0004772234	6.5930252266	0.3073673491
G20	3162277660.1683793	s8	0.00014633190000000001	6.5941530647	0.3073337709
G20	10000000000.0	s8	4.1558200000000005e-05	6.5945100555	0.30706814520000003
stress-bin	0.01	s1	0.6852095594000001	3.4871515541	0.0033238324000000002
stress-bin	0.0316227766	s1	0.6862584521	3.4820351334	0.0041577788
stress-bin	0.1	s1	0.6873887526	3.4734282875	0.005060758
stress-bin	0.316227766	s1	0.6891190824	3.4626370926	0.0063956207
stress-bin	1.0	s1	0.6922779753	3.4431743279	0.0081114827
stress-bin	3.1622776602	s1	0.6977648313	3.4127241821	0.009867450100000001
stress-bin	10.0	s1	0.7060425305	3.3696970520000002	0.011074574200000001
stress-bin	31.6227766017	s1	0.7163392906	3.3117415199	0.012075336800000001
stress-bin	100.0	s1	0.7269297631	3.2456532402000002	0.0146178661
stress-bin	316.2277660168	s1	0.7343484434	3.2000191879	0.0199451279
stress-bin	1000.0	s1	0.7335487612	3.2044924889	0.0265263313
stress-bin	3162.2776601684	s1	0.7182141736000001	3.3103054199	0.0318163107
stress-bin	10000.0	s1	0.6833300807	3.5246451225	0.0342854592
stress-bin	31622.7766016838	s1	0.6269124544	3.8409160042	0.0334131791
stress-bin	100000.0	s1	0.5410998898	4.3051870613	0.0302616222
stress-bin	316227.7660168379	s1	0.4080353465	4.9601893883	0.0258491926
stress-bin	1000000.0	s1	0.25031524650000003	5.6441757812999995	0.021692215
stress-bin	3162277.6601683795	s1	0.12097456620000001	6.1380168228	0.0193201991
stress-bin	10000000.0	s1	0.046069747	6.399130188	0.0183105163
stress-bin	31622776.60168379	s1	0.0140913531	6.5058657684	0.0179449222
stress-bin	100000000.0	s1	0.0027164949	6.5431130142	0.0178256644
stress-bin	316227766.01683795	s1	-0.0010286638	6.5552054596	0.0177909832
stress-bin	1000000000.0	s1	-0.0022286669	6.5590615768	0.017773846
stress-bin	3162277660.1683793	s1	-0.0026096922	6.5602844849	0.0178186442
stress-bin	10000000000.0	s1	-0.0027303442	6.5606715622	0.0177124031
F31	0.01	s9	0.7045969528	3.3341010017	0.2704917296
F31	0.0316227766	s9	0.7045745262	3.3336813927	0.2719532738
F31	0.1	s9	0.7049653612	3.3313750191000002	0.2727522719
F31	0.316227766	s9	0.7060061908	3.3252805443	0.272903096
F31	1.0	s9	0.7077343566000001	3.3169792671	0.2728132608
F31	3.1622776602	s9	0.7102669071000001	3.3047072029	0.2757429032
F31	10.0	s9	0.7141692895	3.2845524788000002	0.28439546400000004
F31	31.6227766017	s9	0.7206747145	3.251820015	0.293720759
F31	100.0	s9	0.7295420615	3.2030354538	0.2993465758
F31	316.2277660168	s9	0.737773334	3.1623944702	0.3034037874
F31	1000.0	s9	0.7397270532	3.1519902496	0.3124498255
F31	3162.2776601684	s9	0.7262982537	3.2229676208	0.3211568339
F31	10000.0	s9	0.6907004237000001	3.4140260353	0.3157670665
F31	31622.7766016838	s9	0.6325328188	3.7396632919	0.2934166737
F31	100000.0	s9	0.5445103833	4.2213578758	0.2505314635
F31	316227.7660168379	s9	0.4074301273	4.8716599388	0.1812194407
F31	1000000.0	s9	0.2484768413	5.5327887192	0.10347675910000001
F31	3162277.6601683795	s9	0.1215085516	6.0158015289	0.048434775400000005
F31	10000000.0	s9	0.0482056331	6.2751576042	0.0221466589
F31	31622776.60168379	s9	0.0167040512	6.3794643784	0.012354604
F31	100000000.0	s9	0.0054510826000000005	6.415266552	0.0090791925
F31	316227766.01683795	s9	0.0017398374	6.426994606	0.0080057251
F31	1000000000.0	s9	0.0005500522	6.4308111458	0.007703581100000001
F31	3162277660.1683793	s9	0.0001721463	6.432042057	0.0075028012
F31	10000000000.0	s9	5.2492000000000005e-05	6.432431778	0.0077932426
F32	0.01	s9	0.7167788334	3.2373449516	0.041623521600000005
F32	0.0316227766	s9	0.7167230342	3.2345712509	0.0413541646
F32	0.1	s9	0.7173354441	3.2292940102	0.0412773263
F32	0.316227766	s9	0.7187817035	3.2187257614	0.0416031191
F32	1.0	s9	0.7216010659000001	3.2003822517	0.042266983800000005
F32	3.1622776602	s9	0.7259789864	3.1712778816	0.0436589698
F32	10.0	s9	0.7324474556	3.1276108894	0.0462342591
F32	31.6227766017	s9	0.7414326971	3.0679123726	0.0504761005
F32	100.0	s9	0.7516117394	3.0071805534	0.0574170894
F32	316.2277660168	s9	0.7589975608	2.9743660889	0.06746732870000001
F32	1000.0	s9	0.7581010012	2.9907126465	0.0795334097
F32	3162.2776601684	s9	0.7438496098	3.0852974739	0.0928943629
F32	10000.0	s9	0.7113921904	3.2702987633	0.1048343978
F32	31622.7766016838	s9	0.6565731905000001	3.5733925018	0.11068770300000001
F32	100000.0	s9	0.569928903	4.0229185295	0.1097730751
F32	316227.7660168379	s9	0.4292190805	4.7105018005	0.1027821329
F32	1000000.0	s9	0.2603462834	5.4267576103	0.0928190437
F32	3162277.6601683795	s9	0.1244072849	5.9347625084	0.0852572612
F32	10000000.0	s9	0.047906520300000005	6.2018227234	0.08130255980000001
F32	31622776.60168379	s9	0.015907206400000002	6.3099309387	0.0797284147
F32	100000000.0	s9	0.004628409	6.3469462433	0.079187852
F32	316227766.0168379	s9	0.0009268802	6.3589564056	0.07901184110000001
F32	1000000000.0	s9	-0.00025772640000000003	6.3627855301	0.0789658833
F32	3162277660.1683793	s9	-0.0006337938000000001	6.3639995575	0.07893679170000001
F32	10000000000.0	s9	-0.000752899	6.36438414	0.079063741
fluid-intelligence-custom	0.01	s6	0.6996904632000001	3.3730694275	0.033904711000000004
fluid-intelligence-custom	0.0316227766	s6	0.7001185968	3.371219059	0.033656572600000004
fluid-intelligence-custom	0.1	s6	0.7008926016	3.3665126839	0.0335654826
fluid-intelligence-custom	0.316227766	s6	0.7024250477	3.3563652649	0.033605915300000004
fluid-intelligence-custom	1.0	s6	0.7055479458	3.3362575989	0.0337813556
fluid-intelligence-custom	3.1622776602	s6	0.7109396906000001	3.3027566223	0.033487225100000004
fluid-intelligence-custom	10.0	s6	0.7186884060000001	3.2529111786	0.0325924966
fluid-intelligence-custom	31.6227766017	s6	0.7273698858000001	3.2005142822	0.0323887426
fluid-intelligence-custom	100.0	s6	0.7350511232	3.1611821823	0.0348568969
fluid-intelligence-custom	316.2277660168	s6	0.7406887919	3.1312553444	0.042550176200000005
fluid-intelligence-custom	1000.0	s6	0.7404178392	3.1433388634	0.0585701764
fluid-intelligence-custom	3162.2776601684	s6	0.72493386	3.2490052376	0.08208864560000001
fluid-intelligence-custom	10000.0	s6	0.6871664698000001	3.4693809853	0.1071921883
fluid-intelligence-custom	31622.7766016838	s6	0.6266181117	3.8146190681	0.1288736731
fluid-intelligence-custom	100000.0	s6	0.5362183395	4.2855418929999995	0.1472070325
fluid-intelligence-custom	316227.7660168379	s6	0.39997605070000003	4.9244512787	0.1652405852
fluid-intelligence-custom	1000000.0	s6	0.245270705	5.5663675766	0.1848989875
fluid-intelligence-custom	3162277.6601683795	s6	0.1216228231	6.0146108284	0.2012802273
fluid-intelligence-custom	10000000.0	s6	0.0488139006	6.2541162567	0.2093949753
fluid-intelligence-custom	31622776.60168379	s6	0.0169471248	6.3546402817	0.2123734612
fluid-intelligence-custom	100000000.0	s6	0.0054635942000000005	6.3905904427	0.2133584825
fluid-intelligence-custom	316227766.0168379	s6	0.0016641346	6.4025907326	0.2136764937
fluid-intelligence-custom	1000000000.0	s6	0.0004448022	6.4064230957	0.213771132
fluid-intelligence-custom	3162277660.1683793	s6	5.74036e-05	6.4076386261	0.21381964
fluid-intelligence-custom	10000000000.0	s6	-6.52919e-05	6.4080236778	0.21382270220000002
socialsupport-bin	0.01	s0	0.7225867665	3.2492407265	0.0239048524
socialsupport-bin	0.0316227766	s0	0.7225898983	3.2480348129	0.0230513325
socialsupport-bin	0.1	s0	0.7232561146	3.2444136887	0.0230256474
socialsupport-bin	0.316227766	s0	0.7248024523000001	3.2367567062	0.0229148078
socialsupport-bin	1.0	s0	0.7277739585	3.2218658371	0.0228346571
socialsupport-bin	3.1622776602	s0	0.7323798398	3.1952059555	0.023238636700000002
socialsupport-bin	10.0	s0	0.7388043791000001	3.1520013008	0.0244084315
socialsupport-bin	31.6227766017	s0	0.7465720663000001	3.1001693573	0.0261902332
socialsupport-bin	100.0	s0	0.7538264990000001	3.0528873749	0.028586991500000002
socialsupport-bin	316.2277660168	s0	0.7572236716	3.0302600899	0.031777276800000004
socialsupport-bin	1000.0	s0	0.7522000103	3.0646835098	0.034389521400000005
socialsupport-bin	3162.2776601684	s0	0.7351073865000001	3.1821568336	0.0351663335
socialsupport-bin	10000.0	s0	0.7025931783	3.3848363075	0.0348175247
socialsupport-bin	31622.7766016838	s0	0.6498572793	3.709293293	0.0309924312
socialsupport-bin	100000.0	s0	0.5649837335	4.1714885101	0.0208476114
socialsupport-bin	316227.7660168379	s0	0.4266684576	4.8311356583	0.0063279408
socialsupport-bin	1000000.0	s0	0.259601691	5.5355587387	-0.0063726752000000005
socialsupport-bin	3162277.6601683795	s0	0.12378133520000001	6.0497378006	-0.0135900968
socialsupport-bin	10000000.0	s0	0.0474091139	6.3131051369	-0.016600420600000002
socialsupport-bin	31622776.60168379	s0	0.015572274700000001	6.4149419365	-0.0176502943
socialsupport-bin	100000000.0	s0	0.004370448	6.450526947	-0.0179941506
socialsupport-bin	316227766.01683795	s0	0.0006966275000000001	6.4622192383	-0.0181014582
socialsupport-bin	1000000000.0	s0	-0.0004789543	6.4659469528	-0.0181440389
socialsupport-bin	3162277660.1683793	s0	-0.0008521104	6.4671287346	-0.0181185672
socialsupport-bin	10000000000.0	s0	-0.0009702625	6.4675028572	-0.0181982516
G35	0.01	s8	0.7066851945	3.3837558899	0.7064471124
G35	0.0316227766	s8	0.7086035075	3.3720151024	0.7111283046
G35	0.1	s8	0.7099080575000001	3.3673114243	0.7134518532
G35	0.316227766	s8	0.7121650562	3.3572773247	0.7128178995000001
G35	1.0	s8	0.7151846793000001	3.3422740593	0.7071843554
G35	3.1622776602	s8	0.7183475423	3.3211945877	0.6946264478
G35	10.0	s8	0.7214104672	3.2955337563000002	0.6807173026000001
G35	31.6227766017	s8	0.7256027651	3.2657491875	0.6757790208000001
G35	100.0	s8	0.7325657472	3.2211048279	0.6861580277
G35	316.2277660168	s8	0.7409536296	3.176616951	0.7150816391
G35	1000.0	s8	0.7433631395	3.168668499	0.7563956315
G35	3162.2776601684	s8	0.7292948676000001	3.2611030159	0.7939237359
G35	10000.0	s8	0.6918576034	3.5015348167	0.8130621112
G35	31622.7766016838	s8	0.6283704767	3.8505807114	0.7996037888
G35	100000.0	s8	0.5311009768	4.3504279022	0.7564304174
G35	316227.7660168379	s8	0.3885556156	5.011306179	0.6866299683
G35	1000000.0	s8	0.23040701300000002	5.6763489418	0.6073348994000001
G35	3162277.6601683795	s8	0.1041232356	6.1672304306	0.5475787272
G35	10000000.0	s8	0.030631433500000003	6.4329169273	0.5158006899
G35	31622776.60168379	s8	-0.0009809649	6.5434943352	0.5030689331
G35	100000000.0	s8	-0.0122647117	6.582404335	0.498676624
G35	316227766.01683795	s8	-0.01598465	6.5950769424	0.4972236377
G35	1000000000.0	s8	-0.017176996	6.5991227950999995	0.4968525036
G35	3162277660.1683793	s8	-0.017555472500000002	6.6004056091	0.49650646800000003
G35	10000000000.0	s8	-0.0176754516	6.6008119354	0.4962375798
socialsupport-bin	0.01	s4	0.6793445127000001	3.3503885193	0.0016745155
socialsupport-bin	0.0316227766	s4	0.679420488	3.3519872627	0.0015745098
socialsupport-bin	0.1	s4	0.6800342252	3.3500406151	0.0015969928
socialsupport-bin	0.316227766	s4	0.6814560409	3.345378582	0.0015772107000000001
socialsupport-bin	1.0	s4	0.6845765232000001	3.3334846382	0.0014906379
socialsupport-bin	3.1622776602	s4	0.6904870099	3.3068001328	0.0013523186000000001
socialsupport-bin	10.0	s4	0.6997591193	3.2618839188	0.0016240675
socialsupport-bin	31.6227766017	s4	0.7111305762	3.2060467873	0.0021776391
socialsupport-bin	100.0	s4	0.7221035736	3.1509218102	0.0028303291
socialsupport-bin	316.2277660168	s4	0.7302924540000001	3.1114717903	0.0048168018
socialsupport-bin	1000.0	s4	0.7314971967	3.1089365005	0.0089345298
socialsupport-bin	3162.2776601684	s4	0.7185246146000001	3.1783546257	0.014470330600000001
socialsupport-bin	10000.0	s4	0.6850959408	3.3648273087	0.0191680496
socialsupport-bin	31622.7766016838	s4	0.6278108029	3.6757151794	0.0191295194
socialsupport-bin	100000.0	s4	0.5376742838	4.1477799301000005	0.0133833804
socialsupport-bin	316227.7660168379	s4	0.3980620836	4.8092052765	0.0046901898
socialsupport-bin	1000000.0	s4	0.2380364797	5.4646406784	-0.003019758
socialsupport-bin	3162277.6601683795	s4	0.11265714980000001	5.9170486145000005	-0.0074837365
socialsupport-bin	10000000.0	s4	0.042295331400000004	6.1489127235	-0.0093648701
socialsupport-bin	31622776.60168379	s4	0.0126541429	6.2391180687	-0.0100256339
socialsupport-bin	100000000.0	s4	0.0021579347	6.2705820503	-0.0102411829
socialsupport-bin	316227766.01683795	s4	-0.001293014	6.2812305641	-0.0103126506
socialsupport-bin	1000000000.0	s4	-0.0023982276	6.2846310081	-0.010344628600000001
socialsupport-bin	3162277660.1683793	s4	-0.0027491424	6.2857090378	-0.0103396649
socialsupport-bin	10000000000.0	s4	-0.0028602608	6.2860501289	-0.0101695456
F31	0.01	s8	0.7288904755000001	3.3088602905	0.1422454092
F31	0.0316227766	s8	0.7297839287	3.3018731384	0.1405469301
F31	0.1	s8	0.7303941715000001	3.2981355972	0.1406171453
F31	0.316227766	s8	0.7315858638	3.2927230988	0.1407683253
F31	1.0	s8	0.7334760822	3.2850170059	0.1414330531
F31	3.1622776602	s8	0.7363374136	3.2682148094	0.14598399650000002
F31	10.0	s8	0.7410946051	3.2393625679	0.16057304860000002
F31	31.6227766017	s8	0.7478436088	3.201543972	0.187792164
F31	100.0	s8	0.7543880555	3.1591601944	0.22042299840000001
F31	316.2277660168	s8	0.7565381949000001	3.1438878326	0.2511686944
F31	1000.0	s8	0.7489873631	3.1761166534	0.2803799101
F31	3162.2776601684	s8	0.7270508906	3.3165772438	0.3022679995
F31	10000.0	s8	0.6883068189	3.5795181923	0.3048076444
F31	31622.7766016838	s8	0.6321053511	3.9187515755	0.28741228290000004
F31	100000.0	s8	0.5501350682	4.3867980843	0.2476999742
F31	316227.7660168379	s8	0.4197285364	5.0848380013	0.17822102250000002
F31	1000000.0	s8	0.2600804865	5.8147202263	0.0999163787
F31	3162277.6601683795	s8	0.1272737449	6.3309715118	0.0452801331
F31	10000000.0	s8	0.050020194500000004	6.6015082474	0.019450812600000002
F31	31622776.60168379	s8	0.016947506	6.7094369888	0.009867057700000001
F31	100000000.0	s8	0.0051661332	6.7482899666	0.006671427200000001
F31	316227766.01683795	s8	0.0012849187000000001	6.7610950623	0.0056291049
F31	1000000000.0	s8	4.11554e-05	6.7651811066	0.0052467631
F31	3162277660.1683793	s8	-0.00035381320000000004	6.7664768753	0.0053373205
F31	10000000000.0	s8	-0.0004789131	6.7668871307	0.0041223760000000005
F31	0.01	s3	0.6851208187000001	3.4413896713	0.2026297795
F31	0.0316227766	s3	0.6854798125	3.4395045242	0.1983537671
F31	0.1	s3	0.6862184721	3.4366148376	0.1952627847
F31	0.316227766	s3	0.6879130721000001	3.4289207115	0.1906788743
F31	1.0	s3	0.6910367672000001	3.4136541748	0.18625738700000002
F31	3.1622776602	s3	0.6960382557	3.3856271667	0.1863281974
F31	10.0	s3	0.7034095124	3.3438992462	0.1937489674
F31	31.6227766017	s3	0.7128967289	3.2838353615	0.2112287054
F31	100.0	s3	0.7227520070000001	3.2282651901	0.2397172529
F31	316.2277660168	s3	0.7301721907000001	3.2029630928	0.2737620766
F31	1000.0	s3	0.7307490803000001	3.2193542061000002	0.30745873420000003
F31	3162.2776601684	s3	0.7171616257	3.3285371857	0.3287601485
F31	10000.0	s3	0.6822352448	3.5500900725999998	0.3279993222
F31	31622.7766016838	s3	0.624685712	3.8673811073	0.3050359642
F31	100000.0	s3	0.5382612233	4.3108313522	0.2596724636
F31	316227.7660168379	s3	0.40569185760000004	4.9380849762	0.1864862605
F31	1000000.0	s3	0.2508772232	5.5941750488	0.1058370455
F31	3162277.6601683795	s3	0.1235684845	6.0906852341	0.0500528748
F31	10000000.0	s3	0.048681203000000006	6.3572214279	0.023735173800000002
F31	31622776.60168379	s3	0.0163606815	6.4681190453	0.013966715000000001
F31	100000000.0	s3	0.0048116319	6.5072109222	0.0107189495
F31	316227766.0168379	s3	0.0010030879	6.5199342804	0.0096391871
F31	1000000000.0	s3	-0.00021786480000000002	6.5239956436	0.009314056000000001
F31	3162277660.1683793	s3	-0.0006056282	6.5252837448	0.0093060346
F31	10000000000.0	s3	-0.0007284081	6.5256913986	0.0087582028
F10	0.01	s4	0.6983843270000001	3.3621111603	0.3222111387
F10	0.0316227766	s4	0.6984299699000001	3.3607583313	0.321689479
F10	0.1	s4	0.6993089688	3.3549226646	0.3200501033
F10	0.316227766	s4	0.7012806787	3.3433954086	0.3169370653
F10	1.0	s4	0.704398835	3.3258365479	0.3131873779
F10	3.1622776602	s4	0.7085278541000001	3.3009407921	0.31202926010000004
F10	10.0	s4	0.7140126177	3.2622854614	0.3167982575
F10	31.6227766017	s4	0.7212606535	3.2132336617	0.3267749124
F10	100.0	s4	0.7293673407	3.1689789658	0.3386099737
F10	316.2277660168	s4	0.7352986046000001	3.1443415222	0.3539690323
F10	1000.0	s4	0.733933351	3.180972229	0.3775860822
F10	3162.2776601684	s4	0.7193667887	3.2829407921	0.40778312320000004
F10	10000.0	s4	0.6876018332	3.4718577538	0.4355910892
F10	31622.7766016838	s4	0.6358643707	3.7762760161999998	0.4519611019
F10	100000.0	s4	0.5507619665	4.2460674934	0.4542700408
F10	316227.7660168379	s4	0.4109122435	4.9291477928	0.4366551238
F10	1000000.0	s4	0.24867777170000002	5.614543541	0.4017323545
F10	3162277.6601683795	s4	0.1206339431	6.0796581764	0.3728858826
F10	10000000.0	s4	0.0474415656	6.3229753571	0.3576963514
F10	31622776.60168379	s4	0.0162075225	6.4202101898	0.35167034890000004
F10	100000000.0	s4	0.005087783	6.455605957	0.34959331450000003
F10	316227766.01683795	s4	0.0014249745	6.4671696243	0.3489296002
F10	1000000000.0	s4	0.00025129870000000003	6.4708592453	0.3487401269
F10	3162277660.1683793	s4	-0.00012143700000000001	6.4720294571	0.3486909765
F10	10000000000.0	s4	-0.00023945770000000002	6.4723997574	0.34869718110000003
G47	0.01	s7	0.6965043757	3.4285564537	0.0676608761
G47	0.0316227766	s7	0.6965886984	3.4285183678	0.06823104120000001
G47	0.1	s7	0.6972155211000001	3.4236797028	0.0681403283
G47	0.316227766	s7	0.6984478559	3.4156658134	0.0683365334
G47	1.0	s7	0.7018519576000001	3.3968509712	0.0687969774
G47	3.1622776602	s7	0.7082619407	3.3614799385	0.06961353890000001
G47	10.0	s7	0.7175216445	3.3092033386	0.0704804063
G47	31.6227766017	s7	0.7285807175	3.2447867203	0.0721141701
G47	100.0	s7	0.7398662925	3.1754515724	0.0750767432
G47	316.2277660168	s7	0.7473081442	3.1387494583	0.0782464479
G47	1000.0	s7	0.7452076798	3.1669514351	0.0838989579
G47	3162.2776601684	s7	0.7288163562000001	3.2710122414000002	0.0967543345
G47	10000.0	s7	0.6946981135	3.475963459	0.1132051521
G47	31622.7766016838	s7	0.6398070828	3.8281155739	0.1197262536
G47	100000.0	s7	0.5499897885	4.3565986061	0.1054167189
G47	316227.7660168379	s7	0.4066469274	5.0556468773	0.0708376183
G47	1000000.0	s7	0.24317892530000002	5.7312626076	0.035787363600000004
G47	3162277.6601683795	s7	0.1160583533	6.1884774475	0.0155995725
G47	10000000.0	s7	0.0451331283	6.4201346359	0.0072446586
G47	31622776.60168379	s7	0.015369300700000001	6.5102263412	0.0043218958
G47	100000000.0	s7	0.0048485429	6.5417491455	0.0033649222000000003
G47	316227766.01683795	s7	0.0013918075	6.5520994453	0.0030591147
G47	1000000000.0	s7	0.0002850015	6.5553983536	0.0029472594
G47	3162277660.1683793	s7	-6.63635e-05	6.5564437943	0.0029026810000000003
G47	10000000000.0	s7	-0.0001776438	6.556775013	0.0029655609
fluid-intelligence-custom	0.01	s3	0.699494497	3.5052749405	0.0638261096
fluid-intelligence-custom	0.0316227766	s3	0.6995921735	3.5030082474	0.0637289702
fluid-intelligence-custom	0.1	s3	0.7005715783	3.4962322044	0.0642010063
fluid-intelligence-custom	0.316227766	s3	0.7026350096	3.483236927	0.06564171440000001
fluid-intelligence-custom	1.0	s3	0.7062084298	3.4613532372	0.0682233398
fluid-intelligence-custom	3.1622776602	s3	0.7115603322	3.4292443428	0.0712465635
fluid-intelligence-custom	10.0	s3	0.7188881702000001	3.3866648865	0.073802052
fluid-intelligence-custom	31.6227766017	s3	0.7277825386	3.3293106956000003	0.0750846718
fluid-intelligence-custom	100.0	s3	0.7364927367	3.2647413826	0.0755026062
fluid-intelligence-custom	316.2277660168	s3	0.7413849632	3.2275008507	0.0769239181
fluid-intelligence-custom	1000.0	s3	0.7378986607	3.2234773636	0.0819309299
fluid-intelligence-custom	3162.2776601684	s3	0.7203879398	3.3192685966	0.0918498969
fluid-intelligence-custom	10000.0	s3	0.6848114218	3.5389717865	0.10604703730000001
fluid-intelligence-custom	31622.7766016838	s3	0.6302786452	3.8683339577	0.12273723140000001
fluid-intelligence-custom	100000.0	s3	0.5464097522	4.3411647987	0.1402809474
fluid-intelligence-custom	316227.7660168379	s3	0.4112322061	5.0193774948	0.1593523745
fluid-intelligence-custom	1000000.0	s3	0.2513672349	5.7242800636	0.1800356331
fluid-intelligence-custom	3162277.6601683795	s3	0.1229648555	6.2322938652	0.1970244873
fluid-intelligence-custom	10000000.0	s3	0.0487498145	6.5022827835	0.2053892039
fluid-intelligence-custom	31622776.60168379	s3	0.0168025751	6.6128795052000005	0.208445127
fluid-intelligence-custom	100000000.0	s3	0.005378820800000001	6.6516931725	0.2094539845
fluid-intelligence-custom	316227766.01683795	s3	0.0016097369000000002	6.6645226212	0.2097741844
fluid-intelligence-custom	1000000000.0	s3	0.0004012547	6.6686189995	0.2098711735
fluid-intelligence-custom	3162277660.1683793	s3	1.74108e-05	6.6699184647	0.209910321
fluid-intelligence-custom	10000000000.0	s3	-0.000104154	6.6703298149	0.2097141297
socialsupport-bin	0.01	s1	0.7154020304	3.3171909447	0.0548637218
socialsupport-bin	0.0316227766	s1	0.7155063181	3.3160921059	0.0548837161
socialsupport-bin	0.1	s1	0.7159127432	3.3138399506000003	0.054701359000000005
socialsupport-bin	0.316227766	s1	0.7175802204	3.3041479073	0.0542194007
socialsupport-bin	1.0	s1	0.7208824183	3.282493103	0.0537041371
socialsupport-bin	3.1622776602	s1	0.7258715102000001	3.247999073	0.0538263061
socialsupport-bin	10.0	s1	0.7321221312	3.2023587875	0.0548033979
socialsupport-bin	31.6227766017	s1	0.7394635553000001	3.1497529449	0.056548945
socialsupport-bin	100.0	s1	0.7464888995000001	3.0993434105	0.0601421294
socialsupport-bin	316.2277660168	s1	0.7496555547	3.0632141724	0.0658073798
socialsupport-bin	1000.0	s1	0.7441746992	3.1069847107	0.070506972
socialsupport-bin	3162.2776601684	s1	0.7237672156	3.2604185486	0.0713917766
socialsupport-bin	10000.0	s1	0.6845434981	3.4941419106	0.0686354487
socialsupport-bin	31622.7766016838	s1	0.6250962785	3.8216296349	0.0606848126
socialsupport-bin	100000.0	s1	0.5325783303	4.3276784706	0.045550736
socialsupport-bin	316227.7660168379	s1	0.3881016496	5.0546655083	0.0268248409
socialsupport-bin	1000000.0	s1	0.2264838217	5.7477856369	0.0118328665
socialsupport-bin	3162277.6601683795	s1	0.1048004855	6.2062078781	0.0039465385
socialsupport-bin	10000000.0	s1	0.0390063022	6.4315799942	0.0008025186
socialsupport-bin	31622776.60168379	s1	0.0118615091	6.5176871262	-0.0002800435
socialsupport-bin	100000000.0	s1	0.0023288865000000002	6.5481250038	-0.0006313778
socialsupport-bin	316227766.01683795	s1	-0.0007963538	6.558269413	-0.0007441981
socialsupport-bin	1000000000.0	s1	-0.0017962683	6.5615013313	-0.0007802679
socialsupport-bin	3162277660.1683793	s1	-0.002113696	6.5625257988	-0.0008001561
socialsupport-bin	10000000000.0	s1	-0.0022141814	6.5628500061	-0.0007809664
fluid-intelligence-custom	0.01	s2	0.6946450421	3.4108498039	0.06781875550000001
fluid-intelligence-custom	0.0316227766	s2	0.6949890524	3.4072933617	0.0672039828
fluid-intelligence-custom	0.1	s2	0.6959225002	3.4024879112	0.0671945589
fluid-intelligence-custom	0.316227766	s2	0.6978457159	3.3927565651	0.06759455710000001
fluid-intelligence-custom	1.0	s2	0.7012673276	3.3729192505	0.0684418421
fluid-intelligence-custom	3.1622776602	s2	0.7068197046	3.338791729	0.0697368364
fluid-intelligence-custom	10.0	s2	0.7151138720000001	3.2892631302	0.0710557086
fluid-intelligence-custom	31.6227766017	s2	0.7254833213	3.2261259613	0.0719916416
fluid-intelligence-custom	100.0	s2	0.73521415	3.1658638153	0.07359015990000001
fluid-intelligence-custom	316.2277660168	s2	0.7406234564	3.1366596031	0.07876092030000001
fluid-intelligence-custom	1000.0	s2	0.738540666	3.1636965103	0.0899062983
fluid-intelligence-custom	3162.2776601684	s2	0.7236821982	3.2787002907	0.1050762048
fluid-intelligence-custom	10000.0	s2	0.6900872703	3.4967951775	0.1209608207
fluid-intelligence-custom	31622.7766016838	s2	0.6343654138	3.8161225052	0.13573737700000002
fluid-intelligence-custom	100000.0	s2	0.5483203576	4.2908525429	0.149710272
fluid-intelligence-custom	316227.7660168379	s2	0.414003969	4.9704795914	0.1665777417
fluid-intelligence-custom	1000000.0	s2	0.2552848571	5.6600132256	0.1886989722
fluid-intelligence-custom	3162277.6601683795	s2	0.1251842206	6.1545860176	0.20826867970000001
fluid-intelligence-custom	10000000.0	s2	0.048970797600000004	6.4223856468000005	0.21812592930000002
fluid-intelligence-custom	31622776.60168379	s2	0.01598215	6.5339256363	0.2217681314
fluid-intelligence-custom	100000000.0	s2	0.0041616928	6.5742614441	0.22297798570000002
fluid-intelligence-custom	316227766.01683795	s2	0.0002589566	6.5875878258	0.2233684195
fluid-intelligence-custom	1000000000.0	s2	-0.0009926485	6.5918431854	0.2234940486
fluid-intelligence-custom	3162277660.1683793	s2	-0.0013902586	6.5931932373	0.2235237813
fluid-intelligence-custom	10000000000.0	s2	-0.0015161541	6.5936204948	0.2235231155
stress-bin	0.01	s3	0.6646870401	3.5312680054	-0.0124256641
stress-bin	0.0316227766	s3	0.6658741801	3.5275352821	-0.0131423016
stress-bin	0.1	s3	0.6666326894	3.524906395	-0.0132542944
stress-bin	0.316227766	s3	0.668408874	3.5147819252	-0.0129188431
stress-bin	1.0	s3	0.6719854821	3.4933663101	-0.012120192
stress-bin	3.1622776602	s3	0.6780222189	3.4552643318	-0.0108218263
stress-bin	10.0	s3	0.687000005	3.4035579491	-0.0086796385
stress-bin	31.6227766017	s3	0.6985870372	3.3438046913	-0.0046649896
stress-bin	100.0	s3	0.7103340531	3.2889069099	0.0022096706
stress-bin	316.2277660168	s3	0.7184598203	3.2452717094	0.012317406900000001
stress-bin	1000.0	s3	0.7179159819	3.255178463	0.0260336476
stress-bin	3162.2776601684	s3	0.7013139049	3.3636598206	0.0417458179
stress-bin	10000.0	s3	0.6638076451	3.5799717064000003	0.0537183643
stress-bin	31622.7766016838	s3	0.6070062748	3.8820522804	0.057102060100000004
stress-bin	100000.0	s3	0.5263223679	4.3045402489	0.0517874746
stress-bin	316227.7660168379	s3	0.4006389365	4.9017868919000005	0.039852505100000005
stress-bin	1000000.0	s3	0.2471373215	5.5486784782	0.0290655402
stress-bin	3162277.6601683795	s3	0.1196721594	6.0336778259	0.0244576386
stress-bin	10000000.0	s3	0.046682528800000005	6.283240696	0.0231367609
stress-bin	31622776.60168379	s3	0.015977185300000002	6.3835325317	0.022772010800000003
stress-bin	100000000.0	s3	0.00513805	6.4181036606	0.0226643913
stress-bin	316227766.0168379	s3	0.0015794369000000001	6.429325798	0.0226351747
stress-bin	1000000000.0	s3	0.000440324	6.432904892	0.022629812200000002
stress-bin	3162277660.1683793	s3	7.869310000000001e-05	6.4340397034	0.0226637685
stress-bin	10000000000.0	s3	-3.57753e-05	6.434398735	0.0225386716
G35	0.01	s2	0.711219261	3.2742035103	0.6914516346
G35	0.0316227766	s2	0.7119198939	3.2679288979	0.6970147577
G35	0.1	s2	0.7125112421	3.2636550446	0.7027402615
G35	0.316227766	s2	0.7138209934	3.2553367691	0.7069317439
G35	1.0	s2	0.7162930293	3.2400954247	0.708279187
G35	3.1622776602	s2	0.7201032223	3.2192121239	0.7097820407000001
G35	10.0	s2	0.7252989679	3.1927869225	0.7187891234
G35	31.6227766017	s2	0.7320190084	3.1587322502	0.7376777689
G35	100.0	s2	0.7389673366	3.1295612259	0.7603868117
G35	316.2277660168	s2	0.7430627862	3.1241359673	0.7823171568
G35	1000.0	s2	0.7396203199	3.1542823639	0.7984272597000001
G35	3162.2776601684	s2	0.7217230214	3.2494580193	0.8068814588000001
G35	10000.0	s2	0.6827310412	3.4968580055	0.8084660545
G35	31622.7766016838	s2	0.6222373939	3.8535662537	0.7918487796
G35	100000.0	s2	0.5339127523	4.3281942825	0.7516096986
G35	316227.7660168379	s2	0.3976629141	4.9801805153	0.6865001345
G35	1000000.0	s2	0.2397915652	5.6520802498	0.6089373079
G35	3162277.6601683795	s2	0.1152642814	6.1167521133	0.5480698048
G35	10000000.0	s2	0.044300141800000005	6.3608163833999996	0.515367186
G35	31622776.60168379	s2	0.013996714	6.4572140541	0.5022791135
G35	100000000.0	s2	0.0031970960000000004	6.4915545769000005	0.49776155580000003
G35	316227766.01683795	s2	-0.0003619678	6.503384079	0.4963055834
G35	1000000000.0	s2	-0.0015025968	6.5071574554	0.49568409230000005
G35	3162277660.1683793	s2	-0.0018649038	6.5083540192000005	0.4955402794
G35	10000000000.0	s2	-0.0019795835	6.5087328186	0.4965847176
G47	0.01	s5	0.7232106819	3.1996299171	0.0655007806
G47	0.0316227766	s5	0.7236014036	3.1954605293	0.0659286386
G47	0.1	s5	0.7242518188	3.1904491196	0.0662833741
G47	0.316227766	s5	0.7258937239000001	3.1807110901	0.0664807863
G47	1.0	s5	0.7286330025000001	3.1655685234	0.0672956872
G47	3.1622776602	s5	0.7328259582000001	3.1434899979	0.0682341808
G47	10.0	s5	0.7391057543	3.1117179222	0.0687959048
G47	31.6227766017	s5	0.7473850517	3.0722443924	0.0691572279
G47	100.0	s5	0.7561619686000001	3.0284440842	0.069585093
G47	316.2277660168	s5	0.7618276975	3.0063148994	0.0721216971
G47	1000.0	s5	0.7584641083	3.0397281189	0.0817431367
G47	3162.2776601684	s5	0.7400542248	3.1635742607	0.1004737287
G47	10000.0	s5	0.7034290334000001	3.3938353424	0.1214332276
G47	31622.7766016838	s5	0.6465835697	3.7272281914	0.1296638559
G47	100000.0	s5	0.5583173124	4.2347841797	0.1136090903
G47	316227.7660168379	s5	0.4214278013	4.938059845	0.0761096638
G47	1000000.0	s5	0.2611269183	5.6120850563	0.0391086493
G47	3162277.6601683795	s5	0.128481735	6.1179029732	0.0179648858
G47	10000000.0	s5	0.0503197034	6.3876306953	0.0091991911
G47	31622776.60168379	s5	0.0165812715	6.4964819221	0.0061256435
G47	100000000.0	s5	0.0045249787000000005	6.5343424416	0.0051186562
G47	316227766.01683795	s5	0.0005490644000000001	6.5472158928	0.0048064433
G47	1000000000.0	s5	-0.0007254858	6.5514093856999995	0.0046792233
G47	3162277660.1683793	s5	-0.0011303035	6.5527393188000005	0.0046774265
G47	10000000000.0	s5	-0.0012585412	6.5531605911	0.0049265322
stress-bin	0.01	s9	0.7029428812	3.376496666	0.0137962637
stress-bin	0.0316227766	s9	0.7044974121	3.3661904564	0.0142106824
stress-bin	0.1	s9	0.7061453209	3.3550092201	0.0142643908
stress-bin	0.316227766	s9	0.7085645069000001	3.3396120262	0.014216019000000002
stress-bin	1.0	s9	0.7126972852	3.316061657	0.0141960796
stress-bin	3.1622776602	s9	0.718658664	3.2876069145	0.014415070700000001
stress-bin	10.0	s9	0.725794381	3.2579138374	0.0152898107
stress-bin	31.6227766017	s9	0.7332685720000001	3.2241259384	0.0166954975
stress-bin	100.0	s9	0.7402725799000001	3.1824913559	0.0184830967
stress-bin	316.2277660168	s9	0.7452350668000001	3.1444890022	0.0214056192
stress-bin	1000.0	s9	0.7445645626	3.1319404297	0.0279031388
stress-bin	3162.2776601684	s9	0.7327379349	3.196418438	0.0387057085
stress-bin	10000.0	s9	0.7017493546	3.3931185722	0.0489830158
stress-bin	31622.7766016838	s9	0.6476477749	3.6931049271000003	0.054257196
stress-bin	100000.0	s9	0.5629359509	4.1458397217	0.0523976015
stress-bin	316227.7660168379	s9	0.4239612428	4.82616045	0.0427904161
stress-bin	1000000.0	s9	0.25642088560000004	5.5649188347	0.0337468344
stress-bin	3162277.6601683795	s9	0.1225801817	6.0929708328	0.0306727258
stress-bin	10000000.0	s9	0.046395605400000005	6.3714486732	0.0301443458
stress-bin	31622776.60168379	s9	0.0138643362	6.4823656082	0.0300764108
stress-bin	100000000.0	s9	0.0022632875000000003	6.5211482697	0.030065504000000003
stress-bin	316227766.01683795	s9	-0.0015610224000000002	6.5338310089	0.0300588359
stress-bin	1000000000.0	s9	-0.002786867	6.5378782654	0.030047212
stress-bin	3162277660.1683793	s9	-0.0031762984000000003	6.5391618271	0.0300861922
stress-bin	10000000000.0	s9	-0.0032995246	6.5395680771	0.0300503947
G35	0.01	s6	0.6798393152000001	3.4317472496	0.6549579267
G35	0.0316227766	s6	0.679889686	3.434005825	0.6562972927
G35	0.1	s6	0.6806686945	3.4313351746	0.6601274124000001
G35	0.316227766	s6	0.6824386183000001	3.4227580147	0.6643925089
G35	1.0	s6	0.6854770522	3.406365757	0.6690613913
G35	3.1622776602	s6	0.6904327604	3.3794912071	0.673976937
G35	10.0	s6	0.6982557572	3.340462925	0.6810273295
G35	31.6227766017	s6	0.7087555134	3.2820885315	0.6956323979
G35	100.0	s6	0.7191597681	3.2285463486	0.7229584804
G35	316.2277660168	s6	0.7245006994000001	3.1950454559	0.7553954989
G35	1000.0	s6	0.7192996914	3.2243590851	0.7794206751
G35	3162.2776601684	s6	0.6988159309	3.3410053825	0.7946329589000001
G35	10000.0	s6	0.6593473552	3.540561367	0.8040185495000001
G35	31622.7766016838	s6	0.5999910507	3.8275596428	0.795646009
G35	100000.0	s6	0.5118787367000001	4.2838981209	0.7607762445
G35	316227.7660168379	s6	0.3783724748	4.9129550743	0.6936315465
G35	1000000.0	s6	0.2271970337	5.5495888214	0.6098654681
G35	3162277.6601683795	s6	0.1094466811	6.0041239891	0.5438993859
G35	10000000.0	s6	0.0429349864	6.2364119911	0.5085497411000001
G35	31622776.60168379	s6	0.014600313600000001	6.3279408379	0.4944309374
G35	100000000.0	s6	0.0045016176000000005	6.3602558136	0.48956912480000003
G35	316227766.01683795	s6	0.0011729835	6.3708691559	0.48800057680000003
G35	1000000000.0	s6	0.0001060678	6.3742508774	0.487493785
G35	3162277660.1683793	s6	-0.00023279840000000002	6.3753228455	0.4873702851
G35	10000000000.0	s6	-0.00034010800000000004	6.3756622009	0.48780905300000005
G35	0.01	s7	0.6615312421	3.4823311577	0.6501361708
G35	0.0316227766	s7	0.6622443906000001	3.4789525452	0.6561002807
G35	0.1	s7	0.6635959097	3.4718428993	0.6605657282
G35	0.316227766	s7	0.6659979690000001	3.4597767258	0.6644776636
G35	1.0	s7	0.6701095721	3.4397773285	0.6676610262
G35	3.1622776602	s7	0.6766799935000001	3.4082854424	0.6712545392
G35	10.0	s7	0.6869951457	3.3582135429	0.6754855316
G35	31.6227766017	s7	0.7016792568	3.2881478271	0.6808989927
G35	100.0	s7	0.7174857685	3.2148647995	0.6895832554
G35	316.2277660168	s7	0.728916875	3.1876958961	0.7060751013000001
G35	1000.0	s7	0.7311221737	3.2113436584	0.733680581
G35	3162.2776601684	s7	0.7157771702	3.3060980911	0.7652648597
G35	10000.0	s7	0.6778309514	3.5532802696	0.785219537
G35	31622.7766016838	s7	0.6210642120000001	3.892273262	0.7797333769
G35	100000.0	s7	0.5400308479	4.3151443176	0.7467016496000001
G35	316227.7660168379	s7	0.41255285150000004	4.9146531715	0.6821115590000001
G35	1000000.0	s7	0.258721345	5.5812729034	0.6007676419
G35	3162277.6601683795	s7	0.12933934830000002	6.1020580597	0.5368921069
G35	10000000.0	s7	0.0512487989	6.3782021065	0.502781924
G35	31622776.60168379	s7	0.0168905278	6.4907115593	0.489174031
G35	100000000.0	s7	0.0045035957	6.5303014526	0.4845082426
G35	316227766.01683795	s7	0.0004054654	6.5433395996	0.4829467825
G35	1000000000.0	s7	-0.0009096322	6.5475015945	0.4825324771
G35	3162277660.1683793	s7	-0.0013275008	6.5488218231	0.48241537430000003
G35	10000000000.0	s7	-0.0014598666	6.5492398224	0.4811537571
G40	0.01	s2	0.7085505318	3.3005524712	0.23253526060000002
G40	0.0316227766	s2	0.7090958035	3.2999816093	0.2325644097
G40	0.1	s2	0.7099437952000001	3.2964623489	0.2339293334
G40	0.316227766	s2	0.7117717777	3.2878153076	0.2362395888
G40	1.0	s2	0.7152554199000001	3.2707467384	0.2402453202
G40	3.1622776602	s2	0.7212199911	3.2387032738	0.24372880060000002
G40	10.0	s2	0.7297006447000001	3.187294136	0.2431983661
G40	31.6227766017	s2	0.7395814431000001	3.1271495171	0.2376078942
G40	100.0	s2	0.7489258638	3.0694684448	0.2308383547
G40	316.2277660168	s2	0.7545337498	3.0463755798	0.2303763455
G40	1000.0	s2	0.7512133692	3.0779787216	0.23661029990000002
G40	3162.2776601684	s2	0.7335990917	3.2024852486	0.2413791639
G40	10000.0	s2	0.6981684986000001	3.4293610458	0.2431512151
G40	31622.7766016838	s2	0.6403258018	3.7630084152	0.2469322445
G40	100000.0	s2	0.5469423631	4.2617582779	0.2451435076
G40	316227.7660168379	s2	0.40107930550000004	4.9512468185	0.2212810184
G40	1000000.0	s2	0.2355502761	5.6768408051	0.1764049516
G40	3162277.6601683795	s2	0.1089367364	6.1544402199	0.13613718500000002
G40	10000000.0	s2	0.039252507	6.3908963394	0.1145570068
G40	31622776.60168379	s2	0.0100669811	6.4856946220000005	0.10612671030000001
G40	100000000.0	s2	-0.0002584266	6.5194674835	0.10325851650000001
G40	316227766.01683795	s2	-0.0036530458	6.530497818	0.1023401063
G40	1000000000.0	s2	-0.004740119100000001	6.53401371	0.1020467495
G40	3162277660.1683793	s2	-0.0050853554	6.5351285553	0.1017958466
G40	10000000000.0	s2	-0.0051946789	6.5354814072	0.1020426784
G40	0.01	s3	0.6512569976	3.4548273125	0.20091942340000002
G40	0.0316227766	s3	0.6524060119	3.4538730888	0.20386863300000002
G40	0.1	s3	0.6541101879	3.4492272873	0.20508483660000001
G40	0.316227766	s3	0.6571693083	3.4407383385	0.2052652593
G40	1.0	s3	0.6633993447000001	3.4217186813	0.2031753194
G40	3.1622776602	s3	0.675990494	3.3853797531	0.19851907
G40	10.0	s3	0.6957419220000001	3.3255752449	0.1941171284
G40	31.6227766017	s3	0.7172357132	3.2495771217	0.1929680434
G40	100.0	s3	0.7335450759000001	3.1726006508	0.1963601935
G40	316.2277660168	s3	0.7421258206	3.1216499062	0.2041149391
G40	1000.0	s3	0.7402623518	3.1336371536	0.2128515645
G40	3162.2776601684	s3	0.7240353388	3.2296738358	0.22116919910000002
G40	10000.0	s3	0.691256069	3.4134346924	0.23232294690000002
G40	31622.7766016838	s3	0.6430061112000001	3.701839962	0.2447109825
G40	100000.0	s3	0.5684617029	4.109091362	0.2457601046
G40	316227.7660168379	s3	0.4377157056	4.7511883392000005	0.2202557441
G40	1000000.0	s3	0.27024188120000003	5.4845365639	0.1720022842
G40	3162277.6601683795	s3	0.13122028400000002	6.018852562	0.1297186807
G40	10000000.0	s3	0.0514913205	6.2967295341	0.1074920016
G40	31622776.60168379	s3	0.0176085337	6.4063384247	0.09888819600000001
G40	100000000.0	s3	0.0055680381000000004	6.4453778458	0.0959657537
G40	316227766.01683795	s3	0.0016044817	6.4585077438	0.0950210929
G40	1000000000.0	s3	0.0003345833	6.4626966476	0.0947549927
G40	3162277660.1683793	s3	-6.867410000000001e-05	6.4640249481	0.0944678047
G40	10000000000.0	s3	-0.0001964256	6.4644456558	0.09400588
socialsupport-bin	0.01	s7	0.6781647503	3.4347534142000002	0.043536746700000004
socialsupport-bin	0.0316227766	s7	0.6787864535	3.4294899139	0.0434701783
socialsupport-bin	0.1	s7	0.6796235466	3.4247076111	0.043510059600000005
socialsupport-bin	0.316227766	s7	0.6815307052	3.4150862656	0.043640492
socialsupport-bin	1.0	s7	0.6851605962	3.3968275032	0.04409678
socialsupport-bin	3.1622776602	s7	0.6910813036	3.3638499680000002	0.0448258911
socialsupport-bin	10.0	s7	0.700340866	3.3092002068	0.0456418168
socialsupport-bin	31.6227766017	s7	0.7131561902	3.2296031303	0.0461940089
socialsupport-bin	100.0	s7	0.7262543129	3.1561265678	0.0465430913
socialsupport-bin	316.2277660168	s7	0.7350226863	3.099957077	0.0469662448
socialsupport-bin	1000.0	s7	0.7362603255	3.0869746323	0.0460278061
socialsupport-bin	3162.2776601684	s7	0.7252811694	3.1735403976	0.0418783733
socialsupport-bin	10000.0	s7	0.6935535101	3.3699231682	0.0351810912
socialsupport-bin	31622.7766016838	s7	0.6356780548000001	3.7082098732	0.0260253691
socialsupport-bin	100000.0	s7	0.5434861652	4.1897414589	0.0121310783
socialsupport-bin	316227.7660168379	s7	0.40036449500000004	4.8583422928	-0.0062354899
socialsupport-bin	1000000.0	s7	0.23706532260000002	5.4951258507	-0.0224049514
socialsupport-bin	3162277.6601683795	s7	0.11159773120000001	5.9410571518	-0.0312928295
socialsupport-bin	10000000.0	s7	0.0427696414	6.1642588463	-0.034793470300000004
socialsupport-bin	31622776.60168379	s7	0.014199186400000001	6.2514084396000005	-0.035968947200000004
socialsupport-bin	100000000.0	s7	0.0041469817	6.2818231277	-0.036346513000000004
socialsupport-bin	316227766.01683795	s7	0.0008495782	6.2920576935	-0.0364682922
socialsupport-bin	1000000000.0	s7	-0.0002056356	6.2953474426	-0.036499888700000004
socialsupport-bin	3162277660.1683793	s7	-0.0005405652	6.2963903351	-0.036534468300000005
socialsupport-bin	10000000000.0	s7	-0.0006466431000000001	6.2967205276	-0.0363318929
F31	0.01	s4	0.6885258224	3.40198386	0.2319152466
F31	0.0316227766	s4	0.6892592251	3.3957062111000003	0.2301695393
F31	0.1	s4	0.6903394253	3.3894896774	0.22826128310000002
F31	0.316227766	s4	0.6926757079	3.3775494232	0.22432928170000002
F31	1.0	s4	0.6975754647	3.3539549942	0.21867655600000002
F31	3.1622776602	s4	0.7058741911	3.3124779968	0.216057191
F31	10.0	s4	0.716834525	3.2576210022	0.2199164602
F31	31.6227766017	s4	0.7287844252	3.1967037772999998	0.2305043444
F31	100.0	s4	0.7395724742	3.145044384	0.2484545656
F31	316.2277660168	s4	0.7462857585	3.1167400093	0.27392095510000003
F31	1000.0	s4	0.7448379613	3.1357877769	0.2994971992
F31	3162.2776601684	s4	0.7284160904	3.2319359207	0.31119961960000003
F31	10000.0	s4	0.6917268555	3.4546567268	0.3086813101
F31	31622.7766016838	s4	0.6339746173	3.7621576385	0.2948561974
F31	100000.0	s4	0.5479312302	4.1985361366	0.2594638957
F31	316227.7660168379	s4	0.4137940552	4.8448057938	0.1924012113
F31	1000000.0	s4	0.2539754784	5.5358978996	0.1123032271
F31	3162277.6601683795	s4	0.1239022401	6.033395771	0.054434086400000005
F31	10000000.0	s4	0.048632516300000005	6.2893722496	0.0267062172
F31	31622776.60168379	s4	0.016342319	6.3921612816	0.0163770172
F31	100000000.0	s4	0.0048200386	6.4288729324	0.012918687000000002
F31	316227766.01683795	s4	0.0010215212000000001	6.4410181503	0.011813064600000001
F31	1000000000.0	s4	-0.00019603130000000001	6.4448933716	0.0115022988
F31	3162277660.1683793	s4	-0.0005827397	6.4461224976	0.0111014514
F31	10000000000.0	s4	-0.0007051883	6.4465113831	0.010825400800000001
stress-bin	0.01	s6	0.6894246623	3.391213089	-0.0007990249
stress-bin	0.0316227766	s6	0.6897798776	3.3900398979	-0.0008456261000000001
stress-bin	0.1	s6	0.6907958211	3.3856125183	-0.0008903989
stress-bin	0.316227766	s6	0.6928690582	3.3772940025000002	-0.0008463478000000001
stress-bin	1.0	s6	0.6966756816	3.3612843933	-0.0006302602000000001
stress-bin	3.1622776602	s6	0.7023347990000001	3.3356417999	2.41051e-05
stress-bin	10.0	s6	0.7092228882	3.2990714111	0.001136449
stress-bin	31.6227766017	s6	0.7168496595	3.2509978561	0.0018971078000000001
stress-bin	100.0	s6	0.7250016896	3.199230442	0.0017452943
stress-bin	316.2277660168	s6	0.7317314358	3.1636568375	0.0020770274
stress-bin	1000.0	s6	0.7320127595	3.1615338593	0.0051121819
stress-bin	3162.2776601684	s6	0.718328026	3.2419748497	0.0116397902
stress-bin	10000.0	s6	0.6835490746	3.4130064278	0.019466077300000002
stress-bin	31622.7766016838	s6	0.6239571784	3.7160484543	0.024511347000000003
stress-bin	100000.0	s6	0.534754654	4.1841002464	0.022152017200000002
stress-bin	316227.7660168379	s6	0.40411392220000003	4.8268663483	0.0128374951
stress-bin	1000000.0	s6	0.2519128652	5.5003153000000005	0.0058370074
stress-bin	3162277.6601683795	s6	0.1246397575	5.9924907722	0.004591373
stress-bin	10000000.0	s6	0.0490902951	6.2602289314	0.0050446692
stress-bin	31622776.60168379	s6	0.0164010315	6.3733365021	0.0053695647
stress-bin	100000000.0	s6	0.0047137593	6.4126105347	0.0054953112
stress-bin	316227766.0168379	s6	0.0008591169	6.4253878937	0.005545515
stress-bin	1000000000.0	s6	-0.0003765574	6.4294656067	0.005570940700000001
stress-bin	3162277660.1683793	s6	-0.0007690203	6.4307587433	0.0054453425
stress-bin	10000000000.0	s6	-0.0008933068	6.4311680756000005	0.005629698000000001
socialsupport-bin	0.01	s5	0.6987031935	3.4226178474	0.013621691200000001
socialsupport-bin	0.0316227766	s5	0.6993071469000001	3.420147686	0.0124259313
socialsupport-bin	0.1	s5	0.7005845616	3.4105705605	0.0126459173
socialsupport-bin	0.316227766	s5	0.7029107931	3.3962595062	0.0128795249
socialsupport-bin	1.0	s5	0.7065304692000001	3.3746582947	0.0133449872
socialsupport-bin	3.1622776602	s5	0.7118457304	3.3449224052	0.0142831087
socialsupport-bin	10.0	s5	0.7193398943	3.3000220413	0.015937923
socialsupport-bin	31.6227766017	s5	0.7281151027	3.2470270386	0.0190763696
socialsupport-bin	100.0	s5	0.7367634696	3.2013150597	0.0237682833
socialsupport-bin	316.2277660168	s5	0.7431974886	3.1738513374	0.0285018252
socialsupport-bin	1000.0	s5	0.741858042	3.1867458382000002	0.0307252517
socialsupport-bin	3162.2776601684	s5	0.7262910062	3.2842228203	0.0297235157
socialsupport-bin	10000.0	s5	0.6922311429	3.5080445671	0.0285820603
socialsupport-bin	31622.7766016838	s5	0.6345001868	3.8575058441000003	0.0273657981
socialsupport-bin	100000.0	s5	0.5423859303	4.3487388458	0.022530987500000002
socialsupport-bin	316227.7660168379	s5	0.4012655966	5.0478276939	0.014051713200000001
socialsupport-bin	1000000.0	s5	0.2398147474	5.7539970779	0.0053674051
socialsupport-bin	3162277.6601683795	s5	0.1135964674	6.2549447975	-0.0004301705
socialsupport-bin	10000000.0	s5	0.0438188699	6.5108254242	-0.0031610491
socialsupport-bin	31622776.60168379	s5	0.014818267900000001	6.6118425598	-0.0041763798
socialsupport-bin	100000000.0	s5	0.0046133452000000005	6.6471455193	-0.0045167167
socialsupport-bin	316227766.01683795	s5	0.0012657456	6.6586031761	-0.0046244801
socialsupport-bin	1000000000.0	s5	0.0001944526	6.662255825	-0.00467283
socialsupport-bin	3162277660.1683793	s5	-0.00014561200000000001	6.6634139061	-0.0046905756
socialsupport-bin	10000000000.0	s5	-0.0002532916	6.6637804794	-0.0047086701
F10	0.01	s2	0.7240766176	3.2795546608	0.3598657503
F10	0.0316227766	s2	0.7240350939	3.2781781273	0.3597073108
F10	0.1	s2	0.7245365027	3.274397747	0.359679411
F10	0.316227766	s2	0.7253284535000001	3.2685387878	0.35925367610000003
F10	1.0	s2	0.727022481	3.2588247795	0.3576511935
F10	3.1622776602	s2	0.7300240949	3.2463326607	0.3559365284
F10	10.0	s2	0.7353023580000001	3.2223418884	0.35842737880000003
F10	31.6227766017	s2	0.7431001744	3.1873955231	0.3701359816
F10	100.0	s2	0.7509690892	3.1552533798	0.3890932594
F10	316.2277660168	s2	0.7550976599	3.1426187782	0.4096377973
F10	1000.0	s2	0.7513094838000001	3.1666214218	0.4308826578
F10	3162.2776601684	s2	0.7326580541000001	3.2805334511	0.4515150784
F10	10000.0	s2	0.6913810841	3.5087802391	0.4655572777
F10	31622.7766016838	s2	0.6262030442000001	3.8742091446	0.4684570965
F10	100000.0	s2	0.5346697422	4.3584291573	0.4592624268
F10	316227.7660168379	s2	0.4045497334	4.9787744331	0.4333244424
F10	1000000.0	s2	0.2536462816	5.6208825912	0.3964403858
F10	3162277.6601683795	s2	0.1261548297	6.1161153145	0.36816947170000003
F10	10000000.0	s2	0.0500382589	6.3837738533	0.3534884501
F10	31622776.60168379	s2	0.0170595337	6.4949967194	0.3476851348
F10	100000000.0	s2	0.0052650709	6.5346026573	0.3456996982
F10	316227766.01683795	s2	0.0013747389	6.547501358	0.3450353223
F10	1000000000.0	s2	0.0001275428	6.5516165237	0.3448396507
F10	3162277660.1683793	s2	-0.0002685459	6.5529213715	0.3446620937
F10	10000000000.0	s2	-0.0003940354	6.5533345642	0.3444150132
F31	0.01	s2	0.7184152388	3.3049978447	0.1710079177
F31	0.0316227766	s2	0.7196038639	3.2978361015	0.1718053322
F31	0.1	s2	0.720571006	3.2930622101	0.1697091137
F31	0.316227766	s2	0.7218873100000001	3.287957222	0.1663457834
F31	1.0	s2	0.7240757256	3.2793520927	0.1617391146
F31	3.1622776602	s2	0.7275177636	3.2638707695	0.16165533910000002
F31	10.0	s2	0.7326749355000001	3.2368855782	0.1732188108
F31	31.6227766017	s2	0.7397325302000001	3.197912571	0.1938981247
F31	100.0	s2	0.7479045702	3.1428853073	0.2185768808
F31	316.2277660168	s2	0.7539473080000001	3.09749506	0.24761917630000002
F31	1000.0	s2	0.7521552931000001	3.0960341492	0.2793541376
F31	3162.2776601684	s2	0.7362468873	3.1793876915	0.3032903494
F31	10000.0	s2	0.7008305060000001	3.3780444717	0.3094602376
F31	31622.7766016838	s2	0.6432021192	3.699046669	0.2970536023
F31	100000.0	s2	0.5560658712000001	4.1989841499	0.2592289962
F31	316227.7660168379	s2	0.42135320060000003	4.9015888367	0.18947669620000002
F31	1000000.0	s2	0.2616429762	5.6013331299	0.11071428850000001
F31	3162277.6601683795	s2	0.1291836583	6.1194615173	0.055610054000000006
F31	10000000.0	s2	0.0512485224	6.3983922729	0.0293311194
F31	31622776.60168379	s2	0.017681504900000002	6.5114681282	0.0195222208
F31	100000000.0	s2	0.0057018254	6.5502703476	0.0162410506
F31	316227766.0168379	s2	0.0017531552	6.5629007339	0.0152156511
F31	1000000000.0	s2	0.00048751750000000004	6.5669678078	0.014842088600000001
F31	3162277660.1683793	s2	8.55622e-05	6.5683016052	0.0147800334
F31	10000000000.0	s2	-4.1724e-05	6.568728775	0.0148452324
stress-bin	0.01	s5	0.7195652937	3.1698579063	0.0040726693
stress-bin	0.0316227766	s5	0.7199313534	3.1696711159	0.0047919853
stress-bin	0.1	s5	0.7209329623	3.164503891	0.004924824600000001
stress-bin	0.316227766	s5	0.7224763064	3.1568990402	0.0051919465
stress-bin	1.0	s5	0.7246251184	3.1459917641	0.005423701600000001
stress-bin	3.1622776602	s5	0.7275798962000001	3.1310416031	0.005445661
stress-bin	10.0	s5	0.7325135722	3.1018786964	0.0056636822
stress-bin	31.6227766017	s5	0.7393206413000001	3.063352562	0.0072801927
stress-bin	100.0	s5	0.7455826238000001	3.0386966324	0.011891126600000001
stress-bin	316.2277660168	s5	0.749003638	3.0410008469	0.0195715072
stress-bin	1000.0	s5	0.7466981593	3.0661270485	0.0280626551
stress-bin	3162.2776601684	s5	0.7329856879000001	3.1527369194	0.034894481500000005
stress-bin	10000.0	s5	0.7005743564	3.3476977501	0.038787083300000004
stress-bin	31622.7766016838	s5	0.645999159	3.6426372108000002	0.039151441700000005
stress-bin	100000.0	s5	0.5623843557	4.0756320724	0.0347135022
stress-bin	316227.7660168379	s5	0.42985885830000004	4.670751709	0.0260419848
stress-bin	1000000.0	s5	0.26916856	5.3413905334	0.0192915229
stress-bin	3162277.6601683795	s5	0.13351985060000002	5.8556428146	0.0170710705
stress-bin	10000000.0	s5	0.0529794699	6.1326320915	0.0166723192
stress-bin	31622776.60168379	s5	0.018189966800000002	6.2471025391	0.0166156096
stress-bin	100000000.0	s5	0.0057646881	6.2865729980000005	0.0166065539
stress-bin	316227766.0168379	s5	0.0016683006000000002	6.2994045715	0.0166056916
stress-bin	1000000000.0	s5	0.00035527700000000003	6.3034988174	0.0166057053
stress-bin	3162277660.1683793	s5	-6.17168e-05	6.3047970276	0.0165686608
[truncated: 451 more rows]
