# Supplementary material for: Brain-age models with lower age prediction accuracy have higher sensitivity for disease detection
Source: PLoS Biol. 2025 Oct 28;23(10):e3003451. doi: 10.1371/journal.pbio.3003451 (PMC12633945; doi:10.1371/journal.pbio.3003451)
Supplement: S4 Data — (CSV) [file pbio.3003451.s005.csv]

Top-10 features for accuracy-optimized model	Volume of Pons	Grey-white contrast in inferiorparietal	Volume of CSF	Volume of VentralDC	Volume of Whole-brainstem	Mean intensity of Caudate	Mean intensity of Accumbens-area	Volume of Pt	Volume of peripheral cortical grey matter	Grey-white contrast in precuneus		Top-10 features for biomarker-optimized model	Volume of peripheral cortical grey matter	Volume of grey matter	Volume of brain, grey+white matter	Mean intensity of 3rd-Ventricle	Volume of choroid-plexus	Volume of choroid-plexus	Volume of LGN	Grey-white contrast in precentral	Mean intensity of choroid-plexus	Mean intensity of Thalamus-Proper
	0.008689813	0.00031427568	0.00020718834	0.0004871676	0.013548818	0.00019564207	0.00016923893	0.00021246953	0.0012165959	0.00025852263			0.0012165959	0.0005768771	0.000486982	0.0001409751	7.37979e-05	4.9189613e-05	0.00039470347	6.877447e-05	6.1992774e-05	0.00010925752
	0.0020276646	0.00096220826	0.00060208264	0.0015153664	0.001249757	0.0006140041	0.0005294124	0.00066277024	0.003888382	0.0008131599			0.003888382	0.0012029166	0.00059211924	0.0004419085	0.00021669664	0.00014917798	0.00026475132	0.00020310156	0.00019052615	0.00034121925
	0.0023477124	0.0011379548	0.0007097583	0.0017617003	0.0015534449	0.00073098624	0.0006307384	0.00078759505	0.004598835	0.00096910686			0.004598835	0.0012187498	0.0008027583	0.00052680675	0.00023443553	0.00018831741	0.00028084175	0.0002411261	0.00022464841	0.00040859598
	0.0027828205	0.0014010598	0.0008792292	0.0020147983	0.0020329326	0.00089948665	0.00077541574	0.00096844713	0.0052270917	0.0011929992			0.0052270917	0.0012556015	0.0008841303	0.00066071237	0.0002737858	0.00025464557	0.0003422974	0.00029964265	0.000271734	0.00050962786
	0.0035658127	0.001859062	0.001183679	0.0022390068	0.002577985	0.0011874347	0.0010200391	0.0012781455	0.0050783954	0.001560711			0.0050783954	0.00094557356	0.00062748167	0.0009134157	0.0003526167	0.0003554865	0.00043982515	0.000408923	0.00034661405	0.00068628544
	0.0044380897	0.0026109463	0.0017303132	0.0025955604	0.0032179996	0.0016982564	0.0014594758	0.0018157423	0.004016688	0.0021452247			0.004016688	0.00071370724	0.00022933824	0.0013713844	0.00048235038	0.00050115376	0.00060904067	0.0006265759	0.0004776862	0.00096551835
	0.004899064	0.0036073388	0.0026823482	0.0032621555	0.003576339	0.0025492068	0.0022462746	0.0026310754	0.0033126916	0.0029049253			0.0033126916	0.0017553235	0.0009983951	0.0020756314	0.00065513595	0.00069615006	0.0009358991	0.0009719736	0.000730105	0.0015161195
	0.005170993	0.004259351	0.0042337575	0.0038595977	0.0037806514	0.0036084543	0.0035901852	0.0035269982	0.003393433	0.003384602			0.003393433	0.002784961	0.0019433129	0.0029465235	0.00084598357	0.0009848102	0.0016994019	0.0017331032	0.0013904285	0.002493273
	0.0054053916	0.003710654	0.0055047004	0.0035182617	0.0040798695	0.0040799845	0.0051568802	0.0038772316	0.004047657	0.00293945			0.004047657	0.0039247405	0.0033632033	0.0035090782	0.001198354	0.0014793883	0.0031289812	0.0028997792	0.0025145642	0.003649852
	0.0051721036	0.0023625786	0.004115768	0.0021405017	0.004229034	0.0033738925	0.005528409	0.0033131137	0.00517856	0.0022309101			0.00517856	0.0052816863	0.005057886	0.003663979	0.0022285588	0.0023115196	0.004532201	0.0038968117	0.0032021392	0.0043372246
	0.0041116145	0.0006642772	0.0007883446	0.0010389828	0.003612629	0.0021023685	0.0045547783	0.0023040294	0.0061471052	0.0021223472			0.0061471052	0.0061910544	0.00610674	0.0039708223	0.0033676266	0.0033111994	0.0046366276	0.0041749785	0.0034381116	0.004150883
	0.0023535376	0.0009329327	0.0015011738	0.00083118177	0.0021933	0.0011176208	0.0032882318	0.001610057	0.0057297316	0.0024433273			0.0057297316	0.00569978	0.005652041	0.0041005467	0.0038411282	0.0037671863	0.0035884338	0.003575432	0.003574836	0.003532054
	0.0010352961	0.0016980872	0.0019389025	0.0009897874	0.0010148261	0.00071067835	0.0024480482	0.0011257716	0.0045466786	0.0025371634			0.0045466786	0.0045615095	0.004474946	0.003561303	0.0033878107	0.003344127	0.0026858728	0.002859961	0.0032132606	0.0028523365
	0.00031499105	0.0017349357	0.0015321634	0.0010937284	0.00030683607	0.00056771643	0.0018630944	0.00061553426	0.0034298638	0.0022538076			0.0034298638	0.0034485073	0.0033299173	0.0026715759	0.0025320172	0.0025042796	0.0021154608	0.0022291618	0.0024600406	0.0021302863
	4.6934245e-05	0.0015859901	0.0011740498	0.0011283313	5.239706e-05	0.0004905085	0.0015351326	0.00030507307	0.0027845108	0.001972144			0.0027845108	0.0027877383	0.0026895537	0.002100984	0.0019748146	0.0019510896	0.0018283125	0.0018471853	0.0019544724	0.0017117502
	0.00010119593	0.0015150019	0.0010434818	0.0011343001	0.00012543467	0.0004615532	0.0014222409	0.00020082196	0.0025618705	0.001860601			0.0025618705	0.0025585098	0.0024740826	0.001903277	0.0017811635	0.0017582821	0.0017313517	0.0017127066	0.0017773042	0.0015709933
	0.00012572976	0.0014952797	0.001009236	0.0011354128	0.0001512791	0.00045382706	0.0013929228	0.0001740185	0.002504025	0.0018306725			0.002504025	0.0024988847	0.002418521	0.0018519695	0.0017308732	0.0017081781	0.0017062528	0.0016775852	0.0017312061	0.0015347478
	0.00013156285	0.0014904841	0.0010010148	0.0011356558	0.00015742882	0.00045196433	0.0013859002	0.00016761222	0.0024901659	0.0018234506			0.0024901659	0.0024845987	0.0024052376	0.0018396857	0.0017188248	0.0016961751	0.0017002447	0.001669163	0.0017201604	0.0015260848
	0.00013293116	0.0014893549	0.0009990842	0.0011357126	0.00015887145	0.00045152637	0.0013842515	0.00016610794	0.0024869116	0.0018217525			0.0024869116	0.0024812452	0.0024021182	0.0018367989	0.0017159985	0.0016933546	0.001698835	0.0016671856	0.0017175644	0.0015240504
	0.00013325107	0.0014890908	0.0009986322	0.0011357258	0.00015920878	0.0004514237	0.0013838656	0.0001657561	0.002486153	0.0018213544			0.002486153	0.0024804561	0.0024013915	0.0018361247	0.0017153347	0.0016926961	0.0016985072	0.0016667218	0.001716958	0.0015235738
